# Supplementary material for: Measurement of the effectiveness of Clonostachys rosea in reducing Fusarium biomass on wheat straw
Source: J Appl Genet. 2024 Sep 14;65(4):937–47. doi: 10.1007/s13353-024-00906-8 (PMC11561075; doi:10.1007/s13353-024-00906-8)
Supplement: Supplementary file 1 — Supplementary file1 (XLSX 147 KB) [file 13353_2024_906_MOESM1_ESM.xlsx]

## Sheet: Supplementary file 1
Supplementary file 1a. Taxonomic confirmation of Clonostachys strains using BLAST searches
Barcode	Strain(s)	No. of BLAST hits to entries with binomial species names
		C. rosea	C. solani	Other species
tef-1α (580 bp)	J1446	29	-	3
	016	29	-	3
	Rjp31	29	-	3
	Rbk79	29	-	3
	L99	29	-	3
	Ant1	29	-	3
	FeC98	-	-	-
tub2 (897 bp)	J1446	73	-	-
	016	73	-	-
	Rjp31	73	-	-
	Rbk79	73	-	-
	L99	7	-	-
	Ant1	73	-	-
	FeC98	-	15	-
top1 (670 bp)	J1446	-	-	-
	016	-	-	-
	Rjp31	-	-	-
	Rbk79	-	-	-
	L99	-	-	-
	Ant1	-	-	-
	FeC98	-	-	-
rpb2 (765 bp)	J1446	91	-	2
	016	91	-	2
	Rjp31	91	-	2
	Rbk79	91	-	2
	L99	91	-	2
	Ant1	91	-	2
	FeC98	-	39	-
rpb1 (815 bp)	J1446	7	-	-
	016	7	-	-
	Rjp31	7	-	-
	Rbk79	7	-	-
	L99	7	-	-
	Ant1	7	-	-
	FeC98	-	-	-
pgk (813 bp)	J1446	-	-	-
	016	-	-	-
	Rjp31	-	-	-
	Rbk79	-	-	-
	L99	-	-	-
	Ant1	-	-	-
	FeC98	-	-	-
mcm7 (674 bp)	J1446	-	-	-
	016	-	-	-
	Rjp31	-	-	-
	Rbk79	-	-	-
	L99	-	-	-
	Ant1	-	-	-
	FeC98	-	-	-
calm (530 bp)	J1446	-	-	-
	016	-	-	-
	Rjp31	-	-	-
	Rbk79	-	-	-
	L99	-	-	-
	Ant1	-	-	-
	FeC98	-	-	-
ITS (624 bp)	J1446	89	-	-
	016	86	-	-
	Rjp31	86	-	-
	Rbk79	86	-	-
	L99	86	-	-
	Ant1	86	-	-
	FeC98	22	4	3
(-) - indicates lack of hits to GenBank entries with binomial species names (>99% identity match and ≥90% query coverage)

## Sheet: tef-1α
Supplementary file 1b. No. of BLAST hits to entries with binomial species names using tef-1α sequence
Strains	Tef-1α sequence	Taxonomic unit	Query cover	E-value	Identity	Sequence length	Accession
J1446, 016, 017, Rjp31 , Rbk79, Ant1, Rjs67, 247, BN074, BN148, BN149	GCTAACCGTCGCTTGTAGGGGTATGTTTTGAACCGATTGAATCTTACAATCGCCGGGCACTAAGCTAACCGACCGAAATAGCCACGTCGATTCCGGCAAGTCTACCACCACTGGTCACTTGATCTACCAGTGCGGTGGTATTGACAAGCGTACCATTGAGAAGTTCGAGAAGGTAAGAACAGCCACTCCTTTGATGCCCATATCGTGCGGCGACTCGCATCTCACCCTGGGCATTTTTTGTGCCCCTCTTACCCCTCCTCAAAAAGTTCAATTTTTTTGTGGCCCATTTTAGTGGGGCCACAACCCCGCCACAGTTATCGATACAATTCTCAAGGAAGGCACATGCTGACAATGACCAAACAGGAAGCCGCTGAACTCGGCAAGGGTTCCTTCAAGTAC…	Clonostachys rosea	1	0.0	99.81%	570	MK752496.1
		Clonostachys rosea	1	0.0	99.81%	606	MK752495.1
		Clonostachys rosea	1	0.0	99.81%	613	MK752494.1
		Clonostachys rosea	1	0.0	99.81%	590	MK752493.1
		Clonostachys rosea	1	0.0	99.81%	605	ON192230.1
		Clonostachys rosea	1	0.0	99.81%	565	ON192227.1
		Clonostachys rosea	1	0.0	99.81%	602	ON192222.1
		Clonostachys rosea	1	0.0	99.81%	572	ON192221.1
		Clonostachys rosea	1	0.0	99.81%	549	ON192220.1
		Clonostachys rosea	1	0.0	99.81%	567	MZ451398.1
		Clonostachys rosea	1	0.0	99.81%	567	MZ451397.1
		Clonostachys rosea	1	0.0	99.81%	567	MZ451396.1
		Clonostachys rosea	1	0.0	99.81%	567	MZ451395.1
		Clonostachys rosea	1	0.0	99.81%	567	MZ451394.1
		Clonostachys rosea	1	0.0	99.81%	567	MZ451393.1
		Clonostachys rosea	1	0.0	99.81%	567	MZ451392.1
		Clonostachys rosea	1	0.0	99.81%	567	MZ451391.1
		Clonostachys rosea	1	0.0	99.81%	567	MZ451390.1
		Clonostachys rosea	1	0.0	99.81%	567	MZ451389.1
		Clonostachys rosea	1	0.0	99.81%	567	MZ451388.1
		Clonostachys rosea	1	0.0	99.81%	567	MZ451387.1
		Clonostachys rosea	1	0.0	99.81%	567	MZ451386.1
		Clonostachys rosea	1	0.0	99.81%	567	MZ451385.1
		Clonostachys rosea	1	0.0	99.81%	567	MZ451384.1
		Clonostachys rosea	1	0.0	99.81%	567	MZ451383.1
		Clonostachys rosea	1	0.0	99.61%	669	MT465653.1
		Clonostachys rosea	1	0.0	99.42%	591	MK752492.1
		Clonostachys rosea	1	0.0	99.42%	567	MZ451399.1
		Clonostachys rosea	1	0.0	99.03%	658	OM715999.1
		Clonostachys sp.	1	0.0	99.61%	573	KY633274.1
		Colletotrichum gloeosporioides	1	0.0	99.81%	661	HQ718504.1
		Fusarium brachygibbosum	0.94	0.0	100.00%	517	KY586228.1
		Fusarium solani	1	0.0	99.03%	600	MT681918.1
		Trichoderma sp. 730	1	0.0	99.81%	643	KJ713209.1

## Sheet: tub2
Supplementary file 1c. No. of BLAST hits to entries with binomial species names with tub2 sequence
Strains	Tub2 sequence	Taxonomic unit	Query cover	E-value	Identity	Sequence length	Accession
J1446, Rjp31	TCAGACCGGTCAGTGCGTAAGTTGTTGCTCCTCCCAGACGGGCTTTTGCCTGGTGATTGATTCTGCGGTGTGCTAACCTTGGTCGTTGAAAAGGGTAACCAAATTGGTGCTGCTTTCTGGCAGACCATCTCTGGCGAGCACGGCCTCGACAGCAATGGTGTCTACAGCGGCACCTCCGAGCTCCAGCTCGAGCGCATGAACGTCTACTTCAACGAGGTATGTCCAGACCGAGCTTGACATATTCTGGTGATGATTTTCATCCTCTGACCGAGATTTGGGTATAGGCCTCTGGCAACAAGTATGTTCCTCGCGCTGTCCTCGTCGATCTTGAGCCCGGTACCATGGATGCCGTCCGCGCTGGACCTTTTGGCCAGCTCTTCCGCCCCGACAACTTCGTTT…	Clonostachys rosea f. catenulata	1	0.0	100.00%	1045	OQ982825.1
		Clonostachys rosea f. catenulata	1	0.0	100.00%	1057	OQ982823.1
		Clonostachys rosea f. catenulata	1	0.0	100.00%	1049	OQ982821.1
		Clonostachys rosea f. catenulata	1	0.0	100.00%	1070	OQ982820.1
		Clonostachys rosea	1	0.0	100.00%	1074	OQ982818.1
		Clonostachys rosea	1	0.0	100.00%	1063	OQ982816.1
		Clonostachys rosea	1	0.0	100.00%	1070	OQ982811.1
		Clonostachys rosea	1	0.0	100.00%	1070	OQ982810.1
		Clonostachys rosea	1	0.0	100.00%	1067	OQ982809.1
		Clonostachys rosea	1	0.0	100.00%	1070	OQ982808.1
		Clonostachys rosea	1	0.0	100.00%	1050	OQ982807.1
		Clonostachys rosea	1	0.0	100.00%	1069	OQ982806.1
		Clonostachys rosea	1	0.0	100.00%	1069	OQ982805.1
		Clonostachys rosea	1	0.0	100.00%	1070	OQ982804.1
		Clonostachys rosea	1	0.0	100.00%	1070	OQ982803.1
		Clonostachys rosea	1	0.0	100.00%	1072	OQ982801.1
		Clonostachys rosea	1	0.0	100.00%	1072	OQ982777.1
		Clonostachys rosea	1	0.0	100.00%	1056	OQ982773.1
		Clonostachys rosea	1	0.0	100.00%	1047	OQ982771.1
		Clonostachys rosea	1	0.0	100.00%	1069	OQ982769.1
		Clonostachys rosea	1	0.0	100.00%	1056	OQ982767.1
		Clonostachys rosea	1	0.0	100.00%	1069	OQ982766.1
		Clonostachys rosea	1	0.0	100.00%	1070	OQ982761.1
		Clonostachys rosea	1	0.0	100.00%	1058	OQ982759.1
		Clonostachys rosea	1	0.0	100.00%	1057	OQ982757.1
		Clonostachys rosea	1	0.0	100.00%	1070	OQ982755.1
		Clonostachys rosea	1	0.0	100.00%	1062	OQ982751.1
		Clonostachys rosea	1	0.0	100.00%	1044	OQ982743.1
		Clonostachys rosea	1	0.0	100.00%	1061	OQ982742.1
		Clonostachys rosea f. catenulata	1	0.0	99.89%	1056	OQ982826.1
		Clonostachys rosea f. catenulata	1	0.0	99.89%	1070	OQ982822.1
		Clonostachys rosea	1	0.0	99.89%	1048	OQ982815.1
		Clonostachys rosea	1	0.0	99.89%	1070	OQ982814.1
		Clonostachys rosea	1	0.0	99.89%	1070	OQ982813.1
		Clonostachys rosea	1	0.0	99.89%	1069	OQ982800.1
		Clonostachys rosea	1	0.0	99.89%	1069	OQ982799.1
		Clonostachys rosea	1	0.0	99.89%	1070	OQ982798.1
		Clonostachys rosea	1	0.0	99.89%	1069	OQ982797.1
		Clonostachys rosea	1	0.0	99.89%	1057	OQ982796.1
		Clonostachys rosea	1	0.0	99.89%	1069	OQ982795.1
		Clonostachys rosea	1	0.0	99.89%	1070	OQ982794.1
		Clonostachys rosea	1	0.0	99.89%	1070	OQ982792.1
		Clonostachys rosea	1	0.0	99.89%	1047	OQ982791.1
		Clonostachys rosea	1	0.0	99.89%	1070	OQ982790.1
		Clonostachys rosea	1	0.0	99.89%	1070	OQ982787.1
		Clonostachys rosea	1	0.0	99.89%	1070	OQ982772.1
		Clonostachys rosea	1	0.0	99.89%	1049	OQ982752.1
		Clonostachys rosea	1	0.0	99.89%	1068	OQ982749.1
		Clonostachys rosea	1	0.0	99.89%	1070	OQ982746.1
		Clonostachys rosea	0.99	0.0	99.89%	1042	OQ982817.1
		Clonostachys rosea	1	0.0	99.78%	1044	OQ982784.1
		Clonostachys rosea	1	0.0	99.78%	1069	OQ982782.1
		Clonostachys rosea	1	0.0	99.78%	1043	OQ982780.1
		Clonostachys rosea	1	0.0	99.78%	1042	OQ982778.1
		Clonostachys rosea	1	0.0	99.78%	1069	OQ982765.1
		Clonostachys rosea	0.99	0.0	99.78%	1041	OQ982779.1
		Clonostachys rosea	1	0.0	99.67%	1068	OQ982802.1
		Clonostachys rosea	1	0.0	99.67%	1043	OQ982786.1
		Clonostachys rosea	1	0.0	99.67%	1073	OQ982775.1
		Clonostachys rosea	1	0.0	99.67%	1069	OQ982764.1
		Clonostachys rosea	1	0.0	99.67%	1055	OQ982762.1
		Clonostachys rosea	1	0.0	99.67%	1057	OQ982760.1
		Clonostachys rosea	1	0.0	99.67%	1073	OQ982744.1
		Clonostachys rosea	0.98	0.0	100.00%	1030	OQ982819.1
		Clonostachys rosea	0.98	0.0	100.00%	988	OQ982747.1
		Clonostachys rosea	1	0.0	99.44%	1046	OQ982788.1
		Clonostachys rosea	1	0.0	99.44%	1058	OQ982768.1
		Clonostachys rosea	1	0.0	99.33%	1056	OQ982758.1
		Clonostachys rosea	1	0.0	99.33%	1059	OQ982745.1
		Clonostachys rosea	1	0.0	99.22%	1068	OQ982763.1
		Clonostachys rosea	1	0.0	99.22%	1069	OQ982756.1
		Clonostachys rosea	0.98	0.0	99.44%	1033	OQ982812.1
		Clonostachys rosea	0.95	0.0	100.00%	971	OQ982793.1
		Clonostachys rosea	1	0.0	98.66%	1066	OQ982785.1
		Clonostachys rosea	1	0.0	98.66%	1066	OQ982776.1
		Clonostachys rosea	1	0.0	98.66%	1067	OQ982774.1
		Clonostachys rosea	1	0.0	98.66%	1066	OQ982770.1
		Clonostachys rosea	1	0.0	98.66%	1069	OQ982754.1
		Clonostachys rosea	1	0.0	98.66%	1066	OQ982753.1
Strains	Tub2 sequence	Taxonomic unit	Query cover	E-value	Identity	Sequence length	Accession
Rjs67, 016, 247	TCAGACCGGTCAGTGCGTAAGTTGTTGCTCCTCCCAGACGGGCTTTTGCCTGGTGATTGATTCTGCGGTGTGCTAACCTTGGTCGTTGAAAAGGGTAACCAAATTGGTGCTGCTTTCTGGCAGACCATCTCTGGCGAGCACGGCCTCGACAGCAATGGTGTCTACAGCGGCACCTCCGAGCTCCAGCTCGAGCGCATGAACGTCTACTTCAACGAGGTATGTCCAGACCGAGCTTGACATATTCTGGTGATGATTTTCATCCTCTGACCGAGATTTGGGTATAGGCCTCTGGCAACAAGTATGTTCCTCGCGCTGTCCTCGTCGATCTTGAGCCCGGTACCATGGATGCCGTCCGCGCTGGACCTTTTGGCCAGCTCTTCCGCCCCGACAACTTCGTTT…	Clonostachys rosea f. catenulata	1	0.0	99.89%	1056	OQ982826.1
		Clonostachys rosea f. catenulata	1	0.0	99.89%	1070	OQ982822.1
		Clonostachys rosea	1	0.0	99.89%	1070	OQ982814.1
		Clonostachys rosea	1	0.0	99.89%	1070	OQ982813.1
		Clonostachys rosea	1	0.0	99.89%	1069	OQ982800.1
		Clonostachys rosea	1	0.0	99.89%	1069	OQ982799.1
		Clonostachys rosea	1	0.0	99.89%	1070	OQ982798.1
		Clonostachys rosea	1	0.0	99.89%	1069	OQ982797.1
		Clonostachys rosea	1	0.0	99.89%	1057	OQ982796.1
		Clonostachys rosea	1	0.0	99.89%	1069	OQ982795.1
		Clonostachys rosea	1	0.0	99.89%	1070	OQ982794.1
		Clonostachys rosea	1	0.0	99.89%	1070	OQ982772.1
		Clonostachys rosea	1	0.0	99.89%	1049	OQ982752.1
		Clonostachys rosea	1	0.0	99.89%	1070	OQ982746.1
		Clonostachys rosea	0.99	0.0	99.89%	1042	OQ982817.1
		Clonostachys rosea f. catenulata	1	0.0	99.78%	1045	OQ982825.1
		Clonostachys rosea f. catenulata	1	0.0	99.78%	1057	OQ982823.1
		Clonostachys rosea f. catenulata	1	0.0	99.78%	1049	OQ982821.1
		Clonostachys rosea f. catenulata	1	0.0	99.78%	1070	OQ982820.1
		Clonostachys rosea	1	0.0	99.78%	1074	OQ982818.1
		Clonostachys rosea	1	0.0	99.78%	1063	OQ982816.1
		Clonostachys rosea	1	0.0	99.78%	1070	OQ982811.1
		Clonostachys rosea	1	0.0	99.78%	1070	OQ982810.1
		Clonostachys rosea	1	0.0	99.78%	1067	OQ982809.1
		Clonostachys rosea	1	0.0	99.78%	1070	OQ982808.1
		Clonostachys rosea	1	0.0	99.78%	1050	OQ982807.1
		Clonostachys rosea	1	0.0	99.78%	1069	OQ982806.1
		Clonostachys rosea	1	0.0	99.78%	1069	OQ982805.1
		Clonostachys rosea	1	0.0	99.78%	1070	OQ982804.1
		Clonostachys rosea	1	0.0	99.78%	1070	OQ982803.1
		Clonostachys rosea	1	0.0	99.78%	1072	OQ982801.1
		Clonostachys rosea	1	0.0	99.78%	1072	OQ982777.1
		Clonostachys rosea	1	0.0	99.78%	1056	OQ982773.1
		Clonostachys rosea	1	0.0	99.78%	1047	OQ982771.1
		Clonostachys rosea	1	0.0	99.78%	1069	OQ982769.1
		Clonostachys rosea	1	0.0	99.78%	1056	OQ982767.1
		Clonostachys rosea	1	0.0	99.78%	1069	OQ982766.1
		Clonostachys rosea	1	0.0	99.78%	1070	OQ982761.1
		Clonostachys rosea	1	0.0	99.78%	1058	OQ982759.1
		Clonostachys rosea	1	0.0	99.78%	1057	OQ982757.1
		Clonostachys rosea	1	0.0	99.78%	1070	OQ982755.1
		Clonostachys rosea	1	0.0	99.78%	1062	OQ982751.1
		Clonostachys rosea	1	0.0	99.78%	1044	OQ982743.1
		Clonostachys rosea	1	0.0	99.78%	1061	OQ982742.1
		Clonostachys rosea	1	0.0	99.67%	1048	OQ982815.1
		Clonostachys rosea	1	0.0	99.67%	1070	OQ982792.1
		Clonostachys rosea	1	0.0	99.67%	1047	OQ982791.1
		Clonostachys rosea	1	0.0	99.67%	1070	OQ982790.1
		Clonostachys rosea	1	0.0	99.67%	1070	OQ982787.1
		Clonostachys rosea	1	0.0	99.67%	1068	OQ982749.1
		Clonostachys rosea	1	0.0	99.55%	1044	OQ982784.1
		Clonostachys rosea	1	0.0	99.55%	1069	OQ982782.1
		Clonostachys rosea	1	0.0	99.55%	1043	OQ982780.1
		Clonostachys rosea	1	0.0	99.55%	1042	OQ982778.1
		Clonostachys rosea	1	0.0	99.55%	1069	OQ982765.1
		Clonostachys rosea	0.99	0.0	99.55%	1041	OQ982779.1
		Clonostachys rosea	1	0.0	99.44%	1068	OQ982802.1
		Clonostachys rosea	1	0.0	99.44%	1043	OQ982786.1
		Clonostachys rosea	1	0.0	99.44%	1073	OQ982775.1
		Clonostachys rosea	1	0.0	99.44%	1069	OQ982764.1
		Clonostachys rosea	1	0.0	99.44%	1055	OQ982762.1
		Clonostachys rosea	1	0.0	99.44%	1057	OQ982760.1
		Clonostachys rosea	1	0.0	99.44%	1073	OQ982744.1
		Clonostachys rosea	0.98	0.0	99.77%	1030	OQ982819.1
		Clonostachys rosea	0.98	0.0	99.77%	988	OQ982747.1
		Clonostachys rosea	1	0.0	99.22%	1046	OQ982788.1
		Clonostachys rosea	1	0.0	99.22%	1058	OQ982768.1
		Clonostachys rosea	1	0.0	99.22%	1069	OQ982756.1
		Clonostachys rosea	1	0.0	99.11%	1056	OQ982758.1
		Clonostachys rosea	1	0.0	99.11%	1059	OQ982745.1
		Clonostachys rosea	1	0.0	99.00%	1068	OQ982763.1
		Clonostachys rosea	0.98	0.0	99.21%	1033	OQ982812.1
		Clonostachys rosea	0.95	0.0	99.77%	971	OQ982793.1
		Clonostachys rosea	1	0.0	98.44%	1066	OQ982785.1
		Clonostachys rosea	1	0.0	98.44%	1066	OQ982776.1
		Clonostachys rosea	1	0.0	98.44%	1067	OQ982774.1
		Clonostachys rosea	1	0.0	98.44%	1066	OQ982770.1
		Clonostachys rosea	1	0.0	98.44%	1069	OQ982754.1
		Clonostachys rosea	1	0.0	98.44%	1066	OQ982753.1
		Clonostachys rosea	1	0.0	98.44%	1045	OQ982741.1
Strains	Tub2 sequence	Taxonomic unit	Query cover	E-value	Identity	Sequence length	Accession
017	TCAGACCGGTCAGTGCGTAAGTTGTTGCTCCTCCCAGACGGGCTTTTGCCTGGTGATTGATTCTGCGGTGTGCTAACCTTGGTCGTTGAAAAGGGTAACCAAATTGGTGCTGCTTTCTGGCAGACCATCTCTGGCGAGCACGGCCTCGACAGCAATGGTGTCTACAGCGGCACCTCCGAGCTCCAGCTCGAGCGCATGAACGTCTACTTCAACGAGGTATGTCCAGACCGAGCTTGACATATTCTGGTGATGATTTTCATCCTCTGACCGAGATTTGGGTATAGGCCTCTGGCAACAAGTATGTTCCTCGCGCTGTCCTCGTCGATCTTGAGCCCGGTACCATGGATGCCGTCCGCGCTGGACCTTTTGGCCAGCTCTTCCGCCCCGACAACTTCGTTT…	Clonostachys rosea	1	0.0	100.00%	1070	OQ982790.1
		Clonostachys rosea f. catenulata	1	0.0	99.89%	1045	OQ982825.1
		Clonostachys rosea f. catenulata	1	0.0	99.89%	1057	OQ982823.1
		Clonostachys rosea f. catenulata	1	0.0	99.89%	1049	OQ982821.1
		Clonostachys rosea f. catenulata	1	0.0	99.89%	1070	OQ982820.1
		Clonostachys rosea	1	0.0	99.89%	1074	OQ982818.1
		Clonostachys rosea	1	0.0	99.89%	1063	OQ982816.1
		Clonostachys rosea	1	0.0	99.89%	1070	OQ982811.1
		Clonostachys rosea	1	0.0	99.89%	1070	OQ982810.1
		Clonostachys rosea	1	0.0	99.89%	1067	OQ982809.1
		Clonostachys rosea	1	0.0	99.89%	1070	OQ982808.1
		Clonostachys rosea	1	0.0	99.89%	1050	OQ982807.1
		Clonostachys rosea	1	0.0	99.89%	1069	OQ982806.1
		Clonostachys rosea	1	0.0	99.89%	1069	OQ982805.1
		Clonostachys rosea	1	0.0	99.89%	1070	OQ982804.1
		Clonostachys rosea	1	0.0	99.89%	1070	OQ982803.1
		Clonostachys rosea	1	0.0	99.89%	1072	OQ982801.1
		Clonostachys rosea	1	0.0	99.89%	1072	OQ982777.1
		Clonostachys rosea	1	0.0	99.89%	1056	OQ982773.1
		Clonostachys rosea	1	0.0	99.89%	1047	OQ982771.1
		Clonostachys rosea	1	0.0	99.89%	1069	OQ982769.1
		Clonostachys rosea	1	0.0	99.89%	1056	OQ982767.1
		Clonostachys rosea	1	0.0	99.89%	1069	OQ982766.1
		Clonostachys rosea	1	0.0	99.89%	1070	OQ982761.1
		Clonostachys rosea	1	0.0	99.89%	1058	OQ982759.1
		Clonostachys rosea	1	0.0	99.89%	1057	OQ982757.1
		Clonostachys rosea	1	0.0	99.89%	1070	OQ982755.1
		Clonostachys rosea	1	0.0	99.89%	1062	OQ982751.1
		Clonostachys rosea	1	0.0	99.89%	1044	OQ982743.1
		Clonostachys rosea	1	0.0	99.89%	1061	OQ982742.1
		Clonostachys rosea f. catenulata	1	0.0	99.78%	1056	OQ982826.1
		Clonostachys rosea f. catenulata	1	0.0	99.78%	1070	OQ982822.1
		Clonostachys rosea	1	0.0	99.78%	1048	OQ982815.1
		Clonostachys rosea	1	0.0	99.78%	1070	OQ982814.1
		Clonostachys rosea	1	0.0	99.78%	1070	OQ982813.1
		Clonostachys rosea	1	0.0	99.78%	1069	OQ982800.1
		Clonostachys rosea	1	0.0	99.78%	1069	OQ982799.1
		Clonostachys rosea	1	0.0	99.78%	1070	OQ982798.1
		Clonostachys rosea	1	0.0	99.78%	1069	OQ982797.1
		Clonostachys rosea	1	0.0	99.78%	1057	OQ982796.1
		Clonostachys rosea	1	0.0	99.78%	1069	OQ982795.1
		Clonostachys rosea	1	0.0	99.78%	1070	OQ982794.1
		Clonostachys rosea	1	0.0	99.78%	1070	OQ982792.1
		Clonostachys rosea	1	0.0	99.78%	1047	OQ982791.1
		Clonostachys rosea	1	0.0	99.78%	1070	OQ982787.1
		Clonostachys rosea	1	0.0	99.78%	1070	OQ982772.1
		Clonostachys rosea	1	0.0	99.78%	1049	OQ982752.1
		Clonostachys rosea	1	0.0	99.78%	1068	OQ982749.1
		Clonostachys rosea	1	0.0	99.78%	1070	OQ982746.1
		Clonostachys rosea	0.99	0.0	99.78%	1042	OQ982817.1
		Clonostachys rosea	1	0.0	99.67%	1044	OQ982784.1
		Clonostachys rosea	1	0.0	99.67%	1069	OQ982782.1
		Clonostachys rosea	1	0.0	99.67%	1043	OQ982780.1
		Clonostachys rosea	1	0.0	99.67%	1042	OQ982778.1
		Clonostachys rosea	1	0.0	99.67%	1069	OQ982765.1
		Clonostachys rosea	0.99	0.0	99.67%	1041	OQ982779.1
		Clonostachys rosea	1	0.0	99.55%	1068	OQ982802.1
		Clonostachys rosea	1	0.0	99.55%	1043	OQ982786.1
		Clonostachys rosea	1	0.0	99.55%	1073	OQ982775.1
		Clonostachys rosea	1	0.0	99.55%	1069	OQ982764.1
		Clonostachys rosea	1	0.0	99.55%	1055	OQ982762.1
		Clonostachys rosea	1	0.0	99.55%	1057	OQ982760.1
		Clonostachys rosea	1	0.0	99.55%	1073	OQ982744.1
		Clonostachys rosea	0.98	0.0	99.89%	1030	OQ982819.1
		Clonostachys rosea	0.98	0.0	99.89%	988	OQ982747.1
		Clonostachys rosea	1	0.0	99.33%	1046	OQ982788.1
		Clonostachys rosea	1	0.0	99.33%	1058	OQ982768.1
		Clonostachys rosea	1	0.0	99.22%	1056	OQ982758.1
		Clonostachys rosea	1	0.0	99.22%	1059	OQ982745.1
		Clonostachys rosea	1	0.0	99.11%	1068	OQ982763.1
		Clonostachys rosea	1	0.0	99.11%	1069	OQ982756.1
		Clonostachys rosea	0.98	0.0	99.32%	1033	OQ982812.1
		Clonostachys rosea	0.95	0.0	99.88%	971	OQ982793.1
		Clonostachys rosea	1	0.0	98.55%	1066	OQ982785.1
		Clonostachys rosea	1	0.0	98.55%	1066	OQ982776.1
		Clonostachys rosea	1	0.0	98.55%	1067	OQ982774.1
		Clonostachys rosea	1	0.0	98.55%	1066	OQ982770.1
		Clonostachys rosea	1	0.0	98.55%	1069	OQ982754.1
		Clonostachys rosea	1	0.0	98.55%	1066	OQ982753.1
		Clonostachys rosea	1	0.0	98.55%	1045	OQ982741.1
Strains	Tub2 sequence	Taxonomic unit	Query cover	E-value	Identity	Sequence length	Accession
ant1, BN074, BN0148, BN149, Rbk79	TCAGACCGGTCAGTGCGTAAGTTGTTGCTCCTCCCAGACGGGCTTTTGCCTGGTGATTGATTCTGCGGTGTGCTAACCTTGGTCGTTGAAAAGGGTAACCAAATTGGTGCTGCTTTCTGGCAGACCATCTCTGGCGAGCACGGCCTCGACAGCAATGGTGTCTACAGCGGCACCTCCGAGCTCCAGCTCGAGCGCATGAACGTCTACTTCAACGAGGTATGTCCAGACCGAGCTTGACATATTCTGGTGATGATTTTCATCCTCTGACCGAGATTTGGGTATAGGCCTCTGGCAACAAGTATGTTCCTCGCGCTGTCCTCGTCGATCTTGAGCCCGGTACCATGGATGCCGTCCGCGCTGGACCTTTTGGCCAGCTCTTCCGCCCCGACAACTTCGTTT…	Clonostachys rosea f. catenulata	1	0.0	99.89%	1056	OQ982826.1
		Clonostachys rosea f. catenulata	1	0.0	99.89%	1070	OQ982822.1
		Clonostachys rosea	1	0.0	99.89%	1070	OQ982814.1
		Clonostachys rosea	1	0.0	99.89%	1070	OQ982813.1
		Clonostachys rosea	1	0.0	99.89%	1069	OQ982800.1
		Clonostachys rosea	1	0.0	99.89%	1069	OQ982799.1
		Clonostachys rosea	1	0.0	99.89%	1070	OQ982798.1
		Clonostachys rosea	1	0.0	99.89%	1069	OQ982797.1
		Clonostachys rosea	1	0.0	99.89%	1057	OQ982796.1
		Clonostachys rosea	1	0.0	99.89%	1069	OQ982795.1
		Clonostachys rosea	1	0.0	99.89%	1070	OQ982794.1
		Clonostachys rosea	1	0.0	99.89%	1070	OQ982772.1
		Clonostachys rosea	1	0.0	99.89%	1049	OQ982752.1
		Clonostachys rosea	1	0.0	99.89%	1070	OQ982746.1
		Clonostachys rosea	0.99	0.0	99.89%	1042	OQ982817.1
		Clonostachys rosea f. catenulata	1	0.0	99.78%	1045	OQ982825.1
		Clonostachys rosea f. catenulata	1	0.0	99.78%	1057	OQ982823.1
		Clonostachys rosea f. catenulata	1	0.0	99.78%	1049	OQ982821.1
		Clonostachys rosea f. catenulata	1	0.0	99.78%	1070	OQ982820.1
		Clonostachys rosea	1	0.0	99.78%	1074	OQ982818.1
		Clonostachys rosea	1	0.0	99.78%	1063	OQ982816.1
		Clonostachys rosea	1	0.0	99.78%	1070	OQ982811.1
		Clonostachys rosea	1	0.0	99.78%	1070	OQ982810.1
		Clonostachys rosea	1	0.0	99.78%	1067	OQ982809.1
		Clonostachys rosea	1	0.0	99.78%	1070	OQ982808.1
		Clonostachys rosea	1	0.0	99.78%	1050	OQ982807.1
		Clonostachys rosea	1	0.0	99.78%	1069	OQ982806.1
		Clonostachys rosea	1	0.0	99.78%	1069	OQ982805.1
		Clonostachys rosea	1	0.0	99.78%	1070	OQ982804.1
		Clonostachys rosea	1	0.0	99.78%	1070	OQ982803.1
		Clonostachys rosea	1	0.0	99.78%	1072	OQ982801.1
		Clonostachys rosea	1	0.0	99.78%	1072	OQ982777.1
		Clonostachys rosea	1	0.0	99.78%	1056	OQ982773.1
		Clonostachys rosea	1	0.0	99.78%	1047	OQ982771.1
		Clonostachys rosea	1	0.0	99.78%	1069	OQ982769.1
		Clonostachys rosea	1	0.0	99.78%	1056	OQ982767.1
		Clonostachys rosea	1	0.0	99.78%	1069	OQ982766.1
		Clonostachys rosea	1	0.0	99.78%	1070	OQ982761.1
		Clonostachys rosea	1	0.0	99.78%	1058	OQ982759.1
		Clonostachys rosea	1	0.0	99.78%	1057	OQ982757.1
		Clonostachys rosea	1	0.0	99.78%	1070	OQ982755.1
		Clonostachys rosea	1	0.0	99.78%	1062	OQ982751.1
		Clonostachys rosea	1	0.0	99.78%	1044	OQ982743.1
		Clonostachys rosea	1	0.0	99.78%	1061	OQ982742.1
		Clonostachys rosea	0.98	0.0	99.77%	1030	OQ982819.1
		Clonostachys rosea	0.98	0.0	99.77%	988	OQ982747.1
		Clonostachys rosea	0.95	0.0	99.77%	971	OQ982793.1
		Clonostachys rosea	1	0.0	99.67%	1048	OQ982815.1
		Clonostachys rosea	1	0.0	99.67%	1070	OQ982792.1
		Clonostachys rosea	1	0.0	99.67%	1047	OQ982791.1
		Clonostachys rosea	1	0.0	99.67%	1070	OQ982790.1
		Clonostachys rosea	1	0.0	99.67%	1070	OQ982787.1
		Clonostachys rosea	1	0.0	99.67%	1068	OQ982749.1
		Clonostachys rosea	1	0.0	99.55%	1044	OQ982784.1
		Clonostachys rosea	1	0.0	99.55%	1069	OQ982782.1
		Clonostachys rosea	1	0.0	99.55%	1043	OQ982780.1
		Clonostachys rosea	1	0.0	99.55%	1042	OQ982778.1
		Clonostachys rosea	1	0.0	99.55%	1069	OQ982765.1
		Clonostachys rosea	0.99	0.0	99.55%	1041	OQ982779.1
		Clonostachys rosea	1	0.0	99.44%	1068	OQ982802.1
		Clonostachys rosea	1	0.0	99.44%	1043	OQ982786.1
		Clonostachys rosea	1	0.0	99.44%	1073	OQ982775.1
		Clonostachys rosea	1	0.0	99.44%	1069	OQ982764.1
		Clonostachys rosea	1	0.0	99.44%	1055	OQ982762.1
		Clonostachys rosea	1	0.0	99.44%	1057	OQ982760.1
		Clonostachys rosea	1	0.0	99.44%	1073	OQ982744.1
		Clonostachys rosea	1	0.0	99.22%	1046	OQ982788.1
		Clonostachys rosea	1	0.0	99.22%	1058	OQ982768.1
		Clonostachys rosea	1	0.0	99.22%	1069	OQ982756.1
		Clonostachys rosea	0.98	0.0	99.21%	1033	OQ982812.1
		Clonostachys rosea	1	0.0	99.11%	1056	OQ982758.1
		Clonostachys rosea	1	0.0	99.11%	1059	OQ982745.1
		Clonostachys rosea	1	0.0	99.00%	1068	OQ982763.1
		Clonostachys rosea	1	0.0	98.44%	1066	OQ982785.1
		Clonostachys rosea	1	0.0	98.44%	1066	OQ982776.1
		Clonostachys rosea	1	0.0	98.44%	1067	OQ982774.1
		Clonostachys rosea	1	0.0	98.44%	1066	OQ982770.1
		Clonostachys rosea	1	0.0	98.44%	1069	OQ982754.1
		Clonostachys rosea	1	0.0	98.44%	1066	OQ982753.1
		Clonostachys rosea	1	0.0	98.44%	1045	OQ982741.1
Strains	Tub2 sequence	Taxonomic unit	Query cover	E-value	Identity	Sequence length	Accession
FeC98, Rjs13, Rjp26, Rps287, Rsw59, Rsw68	CCATGATAGGTTCACCTTCAGACCGGTCAGTGCGTAAGTTGATGCTCCTCCCAGACGGGCTTTTGCCTGGTGATTGATTCTGCGGTGTGCTAACAGTGATCGTTGAAAAGGGTAACCAAATTGGTGCTGCTTTCTGGCAGACCATCTCTGGCGAGCACGGCCTCGACAGCAATGGTGTCTACAGTGGTACCTCCGAGCTCCAGCTCGAGCGCATGAACGTCTACTTCAACGAGGTATGTCCAGACCGAGCTTCACATATTCTGGTAATTTTGATCCGCTAACCGAGATTTGGGTATAGGCCTCCGGCAACAAGTATGTTCCTCGCGCTGTCCTCGTCGATCTTGAGCCCGGTACCATGGATGCCGTCCGTGCTGGACCTTTCGGCCAGCTCTTCCGCCC…	Clonostachys solani	1	0.0	100.00%	1065	OQ982853.1
		Clonostachys solani	1	0.0	100.00%	1071	OQ982852.1
		Clonostachys solani	1	0.0	100.00%	1069	OQ982851.1
		Clonostachys solani	1	0.0	100.00%	1068	OQ982850.1
		Clonostachys solani	1	0.0	100.00%	1068	OQ982848.1
		Clonostachys solani	1	0.0	100.00%	1070	OQ982847.1
		Clonostachys solani	1	0.0	100.00%	1069	OQ982846.1
		Clonostachys solani	1	0.0	100.00%	1071	OQ982845.1
		Clonostachys solani	1	0.0	100.00%	1068	OQ982844.1
		Clonostachys solani	1	0.0	100.00%	1069	OQ982843.1
		Clonostachys solani	1	0.0	100.00%	1069	OQ982842.1
		Clonostachys solani	1	0.0	100.00%	1069	OQ982841.1
		Clonostachys solani	1	0.0	100.00%	1069	OQ982840.1
		Clonostachys solani	1	0.0	100.00%	1068	OQ982839.1
		Clonostachys solani	1	0.0	100.00%	1057	OQ982837.1
		Clonostachys solani f. nigrovirens	1	0.0	98.89%	1069	OQ982877.1
		Clonostachys solani f. nigrovirens	1	0.0	98.89%	1053	OQ982876.1
		Clonostachys solani f. nigrovirens	1	0.0	98.89%	1053	OQ982875.1
		Clonostachys solani f. nigrovirens	1	0.0	98.89%	1053	OQ982874.1
		Clonostachys solani f. nigrovirens	1	0.0	98.89%	1063	OQ982873.1
		Clonostachys solani f. nigrovirens	1	0.0	98.89%	1063	OQ982872.1
		Clonostachys solani f. nigrovirens	1	0.0	98.89%	1068	OQ982864.1
		Clonostachys solani f. nigrovirens	1	0.0	98.89%	1069	OQ982858.1
		Clonostachys solani f. nigrovirens	1	0.0	98.89%	1069	OQ982854.1
		Clonostachys solani f. nigrovirens	0.99	0.0	98.88%	1042	OQ982859.1
		Clonostachys solani	0.98	0.0	99.09%	1021	OQ982849.1
		Clonostachys solani f. nigrovirens	1	0.0	98.55%	1068	OQ982856.1
		Clonostachys aureofulvella	1	0.0	98.55%	1070	OQ982583.1
		Clonostachys aureofulvella	1	0.0	98.55%	1071	OQ982582.1
		Clonostachys aureofulvella	1	0.0	98.55%	1071	OQ982580.1
		Clonostachys aureofulvella	1	0.0	98.55%	1071	OQ982579.1
		Clonostachys aureofulvella	1	0.0	98.55%	1054	OQ982577.1
		Clonostachys aureofulvella	1	0.0	98.55%	1070	OQ982576.1
		Clonostachys aureofulvella	0.99	0.0	98.76%	1031	OQ982581.1
		Clonostachys solani f. nigrovirens	1	0.0	98.44%	1054	OQ982857.1
		Clonostachys solani f. nigrovirens	1	0.0	98.33%	1063	OQ982869.1
		Clonostachys aureofulvella	0.99	0.0	98.54%	1029	OQ982578.1
		Clonostachys solani f. nigrovirens	1	0.0	98.22%	1071	OQ982871.1
		Clonostachys solani f. nigrovirens	1	0.0	98.22%	1061	OQ982870.1
		Clonostachys solani f. nigrovirens	1	0.0	98.22%	1069	OQ982868.1
		Clonostachys solani f. nigrovirens	1	0.0	98.22%	1069	OQ982866.1
		Clonostachys solani f. nigrovirens	1	0.0	98.22%	1069	OQ982862.1
		Clonostachys solani f. nigrovirens	1	0.0	98.22%	1069	OQ982861.1
		Clonostachys solani f. nigrovirens	1	0.0	98.22%	1069	OQ982860.1
Strains	Tub2 sequence	Taxonomic unit	Query cover	E-value	Identity	Sequence length	Accession
Rsw58	CCATGATAGGTTCACCTTCAGACCGGCCAGTGCGTAAGTTGATGCTCCTCCCAGACGGGCTTTTGCCTGGTGATTGATTCTGCGGTGTGCTAACATTGGTCGTTGAAAAGGGTAACCAAATTGGTGCTGCTTTCTGGCAGACCATCTCTGGCGAGCACGGCCTCGACAGCAATGGTGTCTACAGTGGTACCTCCGAGCTCCAGCTCGAGCGCATGAACGTCTACTTCAACGAGGCATGTCCAGACCGAGCTTCACATATTCTGGTAATTTTGATCCGCTAACCGAGATTTGGGTATAGGCCTCCGGCAACAAGTATGTTCCTCGCGCTGTCCTCGTCGATCTTGAGCCCGGTACCATGGATGCCGTCCGTGCTGGACCTTTCGGCCAGCTCTTCCGCCC…	Clonostachys solani	1	0.0	99.47%	1065	OQ982853.1
		Clonostachys solani	1	0.0	99.47%	1071	OQ982852.1
		Clonostachys solani	1	0.0	99.47%	1070	OQ982847.1
		Clonostachys solani	1	0.0	99.47%	1071	OQ982845.1
		Clonostachys solani	0.99	0.0	99.47%	1069	OQ982851.1
		Clonostachys solani	0.99	0.0	99.47%	1069	OQ982846.1
		Clonostachys solani	0.99	0.0	99.47%	1069	OQ982843.1
		Clonostachys solani	0.99	0.0	99.47%	1069	OQ982842.1
		Clonostachys solani	0.99	0.0	99.47%	1069	OQ982841.1
		Clonostachys solani	0.99	0.0	99.47%	1069	OQ982840.1
		Clonostachys solani	0.99	0.0	99.47%	1057	OQ982837.1
		Clonostachys solani	0.99	0.0	99.47%	1068	OQ982850.1
		Clonostachys solani	0.99	0.0	99.47%	1068	OQ982848.1
		Clonostachys solani	0.99	0.0	99.47%	1068	OQ982844.1
		Clonostachys solani	0.99	0.0	99.47%	1068	OQ982839.1
		Clonostachys solani	0.96	0.0	99.04%	1021	OQ982849.1
		Clonostachys aureofulvella	0.97	0.0	98.91%	1031	OQ982581.1
		Clonostachys solani f. nigrovirens	0.98	0.0	98.79%	1053	OQ982876.1
		Clonostachys solani f. nigrovirens	0.98	0.0	98.79%	1053	OQ982875.1
		Clonostachys solani f. nigrovirens	0.98	0.0	98.79%	1053	OQ982874.1
		Clonostachys solani f. nigrovirens	0.98	0.0	98.78%	1042	OQ982859.1
		Clonostachys solani f. nigrovirens	1	0.0	98.68%	1063	OQ982873.1
		Clonostachys solani f. nigrovirens	1	0.0	98.68%	1069	OQ982854.1
		Clonostachys solani f. nigrovirens	0.99	0.0	98.67%	1069	OQ982877.1
		Clonostachys solani f. nigrovirens	0.99	0.0	98.67%	1063	OQ982872.1
		Clonostachys solani f. nigrovirens	0.99	0.0	98.67%	1069	OQ982858.1
		Clonostachys solani f. nigrovirens	0.99	0.0	98.67%	1068	OQ982864.1
		Clonostachys solani f. nigrovirens	0.99	0.0	98.41%	1068	OQ982856.1
		Clonostachys solani f. nigrovirens	0.98	0.0	98.38%	1054	OQ982857.1
		Clonostachys aureofulvella	1	0.0	98.28%	1070	OQ982583.1
		Clonostachys aureofulvella	1	0.0	98.28%	1071	OQ982580.1
		Clonostachys aureofulvella	1	0.0	98.28%	1071	OQ982579.1
		Clonostachys solani f. nigrovirens	0.99	0.0	98.28%	1063	OQ982869.1
		Clonostachys solani f. nigrovirens	0.99	0.0	98.27%	1061	OQ982870.1
		Clonostachys aureofulvella	0.98	0.0	98.26%	1054	OQ982577.1
		Clonostachys aureofulvella	0.97	0.0	98.23%	1029	OQ982578.1
		Clonostachys solani f. nigrovirens	1	0.0	98.15%	1071	OQ982871.1
		Clonostachys aureofulvella	1	0.0	98.15%	1071	OQ982582.1
		Clonostachys aureofulvella	1	0.0	98.15%	1070	OQ982576.1
		Clonostachys solani f. nigrovirens	0.99	0.0	98.14%	1069	OQ982868.1
		Clonostachys solani f. nigrovirens	0.99	0.0	98.14%	1069	OQ982866.1
		Clonostachys solani f. nigrovirens	0.99	0.0	98.14%	1069	OQ982862.1
		Clonostachys solani f. nigrovirens	0.99	0.0	98.14%	1069	OQ982861.1
		Clonostachys solani f. nigrovirens	0.99	0.0	98.14%	1069	OQ982860.1

## Sheet: rpb2
Supplementary file 1d. No. of BLAST hits to entries with binomial species names with rpb2 sequence
Strains	Rpb2 sequence	Taxonomic unit	Query cover	E-value	Identity	Sequence length	Accession
J1446, Rbk79, 017	CAGGGAATGGGATAATGCTGGCGCAAATTCCCAAAATCATACTTGGATGAATCTCGCAATGGGTGTACATGTGCGTGGTAGGGTTGGTCTTCGTTCGCAATCTTTGATTAGGCTCGGCTTCCAAACTCTGCTCAACATCATAACCGAGCTTTTGGATCCGATATGTCTCCAAATCCTCAGGCGTCATACAGATCATCGCTGTCTCTTCTTCTTCGGCATCCAGGTATTCAACTGCACCCGCACCAATCAGACGGTTCCACCCAGATTTGGACTCTCCTGTTTCACGCTCGGACAGCTCCTTGGCAATTTGATTTACCAGATCTTTGTTGAGGACCAGAGAGCCCTTGGGAGGATCACCAATATTGGTCTCTTCCTGCTGAACGGTGAAGACAGGACGCA…	Clonostachys rosea f. catenulata	0.98	0.0	100.00%	753	OQ927870.1
		Clonostachys rosea f. catenulata	0.98	0.0	100.00%	753	OQ927868.1
		Clonostachys rosea f. catenulata	0.98	0.0	100.00%	753	OQ927866.1
		Clonostachys rosea f. catenulata	0.98	0.0	100.00%	753	OQ927864.1
		Clonostachys rosea	0.98	0.0	100.00%	753	OQ927857.1
		Clonostachys rosea	0.98	0.0	100.00%	753	OQ927851.1
		Clonostachys rosea	0.98	0.0	100.00%	753	OQ927850.1
		Clonostachys rosea	0.98	0.0	100.00%	753	OQ927849.1
		Clonostachys rosea	0.98	0.0	100.00%	753	OQ927848.1
		Clonostachys rosea	0.98	0.0	100.00%	753	OQ927847.1
		Clonostachys rosea	0.98	0.0	100.00%	753	OQ927846.1
		Clonostachys rosea	0.98	0.0	100.00%	753	OQ927845.1
		Clonostachys rosea	0.98	0.0	100.00%	753	OQ927844.1
		Clonostachys rosea	0.98	0.0	100.00%	753	OQ927842.1
		Clonostachys rosea	0.98	0.0	100.00%	753	OQ927838.1
		Clonostachys rosea	0.98	0.0	100.00%	753	OQ927837.1
		Clonostachys rosea	0.98	0.0	100.00%	753	OQ927836.1
		Clonostachys rosea	0.98	0.0	100.00%	753	OQ927835.1
		Clonostachys rosea	0.98	0.0	100.00%	753	OQ927834.1
		Clonostachys rosea	0.98	0.0	100.00%	753	OQ927831.1
		Clonostachys rosea	0.98	0.0	100.00%	753	OQ927818.1
		Clonostachys rosea	0.98	0.0	100.00%	753	OQ927812.1
		Clonostachys rosea	0.98	0.0	100.00%	753	OQ927810.1
		Clonostachys rosea	0.98	0.0	100.00%	753	OQ927800.1
		Clonostachys rosea	0.98	0.0	100.00%	753	OQ927796.1
		Clonostachys rosea	0.98	0.0	100.00%	753	OQ927794.1
		Clonostachys rosea	0.98	0.0	100.00%	753	OQ927791.1
		Clonostachys rosea	0.98	0.0	100.00%	753	OQ927790.1
		Clonostachys rosea	0.98	0.0	100.00%	752	OQ927782.1
		Melanospora zamiae	1	0.0	99.87%	1065	DQ368634.1
		Clonostachys rosea f. catenulata	0.98	0.0	99.87%	753	OQ927871.1
		Clonostachys rosea f. catenulata	0.98	0.0	99.87%	753	OQ927869.1
		Clonostachys rosea f. catenulata	0.98	0.0	99.87%	753	OQ927867.1
		Clonostachys rosea f. catenulata	0.98	0.0	99.87%	753	OQ927865.1
		Clonostachys rosea	0.98	0.0	99.87%	753	OQ927862.1
		Clonostachys rosea	0.98	0.0	99.87%	753	OQ927861.1
		Clonostachys rosea	0.98	0.0	99.87%	753	OQ927859.1
		Clonostachys rosea	0.98	0.0	99.87%	753	OQ927856.1
		Clonostachys rosea	0.98	0.0	99.87%	753	OQ927855.1
		Clonostachys rosea	0.98	0.0	99.87%	753	OQ927854.1
		Clonostachys rosea	0.98	0.0	99.87%	753	OQ927852.1
		Clonostachys rosea	0.98	0.0	99.87%	753	OQ927843.1
		Clonostachys rosea	0.98	0.0	99.87%	753	OQ927841.1
		Clonostachys rosea	0.98	0.0	99.87%	753	OQ927840.1
		Clonostachys rosea	0.98	0.0	99.87%	753	OQ927839.1
		Clonostachys rosea	0.98	0.0	99.87%	753	OQ927830.1
		Clonostachys rosea	0.98	0.0	99.87%	753	OQ927829.1
		Clonostachys rosea	0.98	0.0	99.87%	753	OQ927828.1
		Clonostachys rosea	0.98	0.0	99.87%	753	OQ927826.1
		Clonostachys rosea	0.98	0.0	99.87%	753	OQ927815.1
		Clonostachys rosea	0.98	0.0	99.87%	753	OQ927813.1
		Clonostachys rosea	0.98	0.0	99.87%	753	OQ927811.1
		Clonostachys rosea	0.98	0.0	99.87%	753	OQ927809.1
		Clonostachys rosea	0.98	0.0	99.87%	753	OQ927808.1
		Clonostachys rosea	0.98	0.0	99.87%	753	OQ927807.1
		Clonostachys rosea	0.98	0.0	99.87%	753	OQ927806.1
		Clonostachys rosea	0.98	0.0	99.87%	753	OQ927805.1
		Clonostachys rosea	0.98	0.0	99.87%	753	OQ927803.1
		Clonostachys rosea	0.98	0.0	99.87%	753	OQ927798.1
		Clonostachys rosea	0.98	0.0	99.87%	753	OQ927793.1
		Clonostachys rosea	0.98	0.0	99.87%	753	OQ927792.1
		Clonostachys rosea	0.98	0.0	99.87%	753	OQ927788.1
		Clonostachys rosea	0.98	0.0	99.87%	753	OQ927785.1
		Clonostachys rosea	0.98	0.0	99.87%	753	OQ927780.1
		Clonostachys rosea	0.97	0.0	99.87%	750	OQ927853.1
		Clonostachys rosea	0.97	0.0	99.87%	744	OQ927860.1
		Clonostachys rosea	0.96	0.0	99.86%	740	OQ927817.1
		Clonostachys rosea	0.98	0.0	99.73%	753	OQ927863.1
		Clonostachys rosea	0.98	0.0	99.73%	753	OQ927858.1
		Clonostachys rosea	0.98	0.0	99.73%	753	OQ927832.1
		Clonostachys rosea	0.98	0.0	99.73%	753	OQ927814.1
		Clonostachys rosea	0.98	0.0	99.73%	753	OQ927781.1
		Clonostachys rosea	0.98	0.0	99.60%	753	OQ927833.1
		Clonostachys rosea	0.98	0.0	99.60%	753	OQ927827.1
		Clonostachys rosea	0.98	0.0	99.60%	753	OQ927825.1
		Clonostachys rosea	0.98	0.0	99.60%	753	OQ927824.1
		Clonostachys rosea	0.98	0.0	99.60%	753	OQ927823.1
		Clonostachys rosea	0.98	0.0	99.60%	753	OQ927822.1
		Clonostachys rosea	0.98	0.0	99.60%	753	OQ927819.1
		Clonostachys rosea	0.98	0.0	99.60%	753	OQ927804.1
		Clonostachys rosea	0.98	0.0	99.60%	753	OQ927801.1
		Clonostachys rosea	0.98	0.0	99.60%	753	OQ927799.1
		Clonostachys rosea	0.98	0.0	99.60%	753	OQ927797.1
		Clonostachys rosea	0.98	0.0	99.60%	753	OQ927789.1
		Clonostachys rosea	0.98	0.0	99.60%	753	OQ927787.1
		Clonostachys rosea	0.98	0.0	99.60%	753	OQ927784.1
		Clonostachys rosea	0.98	0.0	99.60%	753	OQ927783.1
		Clonostachys rosea	0.97	0.0	99.60%	748	OQ927820.1
		Clonostachys rosea	0.97	0.0	99.60%	745	OQ927802.1
		Clonostachys rosea	0.97	0.0	99.60%	744	OQ927821.1
		Clonostachys rosea	0.98	0.0	99.47%	753	OQ927816.1
		Clonostachys rosea	0.98	0.0	99.47%	753	OQ927795.1
		Clonostachys moreaui	0.98	0.0	98.01%	753	OQ927716.1
Strains	Rpb2 sequence	Taxonomic unit	Query cover	E-value	Identity	Sequence length	Accession
016, ant1, Rjs67, L99, BN074, BN148, BN149, 247	CAGGGAATGGGATAATGCTGGCGCAAATTCCCAAAATCATACTTGGATGAATCTCGCAATGGGTGTACATGTGCGTGGTAGGGTTGGTCTTCGTTCGCAATCTTTGATTAGGCTCGGCTTCCAAACTCTGCTCAACATCATAACCGAGCTTTTGGATCCGATATGTCTCCAAATCCTCAGGCGTCATACAGATCATCGCTGTCTCTTCTTCTTCGGCATCCAGGTATTCAACTGCACCCGCACCAATCAGACGGTTCCACCCAGATTTGGACTCTCCTGTTTCACGCTCGGACAGCTCCTTGGCAATTTGATTTACCAGATCTTTGTTGAGGACCAGAGAGCCCTTGGGAGGATCACCAATATTGGTCTCTTCCTGCTGAACGGTGAAGACAGGACGCA…	Melanospora zamiae	1	0.0	100.00%	1065	DQ368634.1
		Clonostachys rosea f. catenulata	0.98	0.0	100.00%	753	OQ927871.1
		Clonostachys rosea f. catenulata	0.98	0.0	100.00%	753	OQ927869.1
		Clonostachys rosea f. catenulata	0.98	0.0	100.00%	753	OQ927867.1
		Clonostachys rosea f. catenulata	0.98	0.0	100.00%	753	OQ927865.1
		Clonostachys rosea	0.98	0.0	100.00%	753	OQ927862.1
		Clonostachys rosea	0.98	0.0	100.00%	753	OQ927861.1
		Clonostachys rosea	0.98	0.0	100.00%	753	OQ927859.1
		Clonostachys rosea	0.98	0.0	100.00%	753	OQ927856.1
		Clonostachys rosea	0.98	0.0	100.00%	753	OQ927855.1
		Clonostachys rosea	0.98	0.0	100.00%	753	OQ927852.1
		Clonostachys rosea	0.98	0.0	100.00%	753	OQ927841.1
		Clonostachys rosea	0.98	0.0	100.00%	753	OQ927840.1
		Clonostachys rosea	0.98	0.0	100.00%	753	OQ927839.1
		Clonostachys rosea	0.98	0.0	100.00%	753	OQ927828.1
		Clonostachys rosea	0.98	0.0	100.00%	753	OQ927826.1
		Clonostachys rosea	0.98	0.0	100.00%	753	OQ927815.1
		Clonostachys rosea	0.98	0.0	100.00%	753	OQ927813.1
		Clonostachys rosea	0.98	0.0	100.00%	753	OQ927811.1
		Clonostachys rosea	0.98	0.0	100.00%	753	OQ927808.1
		Clonostachys rosea	0.98	0.0	100.00%	753	OQ927807.1
		Clonostachys rosea	0.98	0.0	100.00%	753	OQ927798.1
		Clonostachys rosea	0.98	0.0	100.00%	753	OQ927793.1
		Clonostachys rosea	0.98	0.0	100.00%	753	OQ927792.1
		Clonostachys rosea	0.98	0.0	100.00%	753	OQ927788.1
		Clonostachys rosea	0.98	0.0	100.00%	753	OQ927785.1
		Clonostachys rosea	0.98	0.0	100.00%	753	OQ927780.1
		Clonostachys rosea	0.97	0.0	100.00%	750	OQ927853.1
		Clonostachys rosea	0.97	0.0	100.00%	744	OQ927860.1
		Clonostachys rosea	0.96	0.0	100.00%	740	OQ927817.1
		Clonostachys rosea f. catenulata	0.98	0.0	99.87%	753	OQ927870.1
		Clonostachys rosea f. catenulata	0.98	0.0	99.87%	753	OQ927868.1
		Clonostachys rosea f. catenulata	0.98	0.0	99.87%	753	OQ927866.1
		Clonostachys rosea f. catenulata	0.98	0.0	99.87%	753	OQ927864.1
		Clonostachys rosea	0.98	0.0	99.87%	753	OQ927857.1
		Clonostachys rosea	0.98	0.0	99.87%	753	OQ927851.1
		Clonostachys rosea	0.98	0.0	99.87%	753	OQ927850.1
		Clonostachys rosea	0.98	0.0	99.87%	753	OQ927849.1
		Clonostachys rosea	0.98	0.0	99.87%	753	OQ927848.1
		Clonostachys rosea	0.98	0.0	99.87%	753	OQ927847.1
		Clonostachys rosea	0.98	0.0	99.87%	753	OQ927846.1
		Clonostachys rosea	0.98	0.0	99.87%	753	OQ927845.1
		Clonostachys rosea	0.98	0.0	99.87%	753	OQ927844.1
		Clonostachys rosea	0.98	0.0	99.87%	753	OQ927842.1
		Clonostachys rosea	0.98	0.0	99.87%	753	OQ927838.1
		Clonostachys rosea	0.98	0.0	99.87%	753	OQ927837.1
		Clonostachys rosea	0.98	0.0	99.87%	753	OQ927836.1
		Clonostachys rosea	0.98	0.0	99.87%	753	OQ927835.1
		Clonostachys rosea	0.98	0.0	99.87%	753	OQ927834.1
		Clonostachys rosea	0.98	0.0	99.87%	753	OQ927831.1
		Clonostachys rosea	0.98	0.0	99.87%	753	OQ927818.1
		Clonostachys rosea	0.98	0.0	99.87%	753	OQ927812.1
		Clonostachys rosea	0.98	0.0	99.87%	753	OQ927810.1
		Clonostachys rosea	0.98	0.0	99.87%	753	OQ927800.1
		Clonostachys rosea	0.98	0.0	99.87%	753	OQ927796.1
		Clonostachys rosea	0.98	0.0	99.87%	753	OQ927794.1
		Clonostachys rosea	0.98	0.0	99.87%	753	OQ927791.1
		Clonostachys rosea	0.98	0.0	99.87%	753	OQ927790.1
		Clonostachys rosea	0.98	0.0	99.87%	752	OQ927782.1
		Clonostachys rosea	0.98	0.0	99.73%	753	OQ927854.1
		Clonostachys rosea	0.98	0.0	99.73%	753	OQ927843.1
		Clonostachys rosea	0.98	0.0	99.73%	753	OQ927830.1
		Clonostachys rosea	0.98	0.0	99.73%	753	OQ927829.1
		Clonostachys rosea	0.98	0.0	99.73%	753	OQ927809.1
		Clonostachys rosea	0.98	0.0	99.73%	753	OQ927806.1
		Clonostachys rosea	0.98	0.0	99.73%	753	OQ927805.1
		Clonostachys rosea	0.98	0.0	99.73%	753	OQ927803.1
		Clonostachys rosea	0.98	0.0	99.60%	753	OQ927863.1
		Clonostachys rosea	0.98	0.0	99.60%	753	OQ927858.1
		Clonostachys rosea	0.98	0.0	99.60%	753	OQ927832.1
		Clonostachys rosea	0.98	0.0	99.60%	753	OQ927814.1
		Clonostachys rosea	0.98	0.0	99.60%	753	OQ927781.1
		Clonostachys rosea	0.98	0.0	99.47%	753	OQ927833.1
		Clonostachys rosea	0.98	0.0	99.47%	753	OQ927827.1
		Clonostachys rosea	0.98	0.0	99.47%	753	OQ927825.1
		Clonostachys rosea	0.98	0.0	99.47%	753	OQ927824.1
		Clonostachys rosea	0.98	0.0	99.47%	753	OQ927823.1
		Clonostachys rosea	0.98	0.0	99.47%	753	OQ927822.1
		Clonostachys rosea	0.98	0.0	99.47%	753	OQ927819.1
		Clonostachys rosea	0.98	0.0	99.47%	753	OQ927804.1
		Clonostachys rosea	0.98	0.0	99.47%	753	OQ927801.1
		Clonostachys rosea	0.98	0.0	99.47%	753	OQ927799.1
		Clonostachys rosea	0.98	0.0	99.47%	753	OQ927797.1
		Clonostachys rosea	0.98	0.0	99.47%	753	OQ927789.1
		Clonostachys rosea	0.98	0.0	99.47%	753	OQ927787.1
		Clonostachys rosea	0.98	0.0	99.47%	753	OQ927784.1
		Clonostachys rosea	0.98	0.0	99.47%	753	OQ927783.1
		Clonostachys rosea	0.97	0.0	99.46%	748	OQ927820.1
		Clonostachys rosea	0.97	0.0	99.46%	745	OQ927802.1
		Clonostachys rosea	0.97	0.0	99.46%	744	OQ927821.1
		Clonostachys rosea	0.98	0.0	99.34%	753	OQ927816.1
		Clonostachys rosea	0.98	0.0	99.34%	753	OQ927795.1
		Clonostachys moreaui	0.98	0.0	98.14%	753	OQ927716.1
Strains	Rpb2 sequence	Taxonomic unit	Query cover	E-value	Identity	Sequence length	Accession
Rjp31	CAGGGAATGGGATAATGCTGGCGCAAATTCCCAAAATCATACTTGGATGAATCTCGCAATGGGTGTACATGTGCGTGGTAGGGTTGGTCTTCGTTCGCAGTCTTTGATTAGGCTCGGCTTCCAAACTCTGCTCAACATCATAACCGAGCTTTTGGATCCGATATGTCTCCAAATCCTCAGGCGTCATACAGATCATCGCTGTCTCTTCTTCTTCGGCATCCAGGTATTCAACTGCACCCGCACCAATCAGACGGTTCCACCCAGATTTGGACTCTCCTGTTTCACGCTCGGACAGCTCCTTGGCAATTTGATTTACCAGATCTTTGTTGAGGACCAGAGAGCCCTTGGGAGGATCACCAATATTGGTCTCTTCCTGCTGAACGGTGAAGACAGGACGCA…	Clonostachys rosea	0.98	0.0	100.00%	753	OQ927863.1
		Clonostachys rosea	0.98	0.0	100.00%	753	OQ927858.1
		Clonostachys rosea	0.98	0.0	100.00%	753	OQ927814.1
		Clonostachys rosea	0.98	0.0	100.00%	753	OQ927781.1
		Clonostachys rosea	0.98	0.0	99.87%	753	OQ927833.1
		Clonostachys rosea	0.98	0.0	99.87%	753	OQ927784.1
		Clonostachys rosea f. catenulata	0.98	0.0	99.73%	753	OQ927870.1
		Clonostachys rosea f. catenulata	0.98	0.0	99.73%	753	OQ927868.1
		Clonostachys rosea f. catenulata	0.98	0.0	99.73%	753	OQ927866.1
		Clonostachys rosea f. catenulata	0.98	0.0	99.73%	753	OQ927864.1
		Clonostachys rosea	0.98	0.0	99.73%	753	OQ927857.1
		Clonostachys rosea	0.98	0.0	99.73%	753	OQ927851.1
		Clonostachys rosea	0.98	0.0	99.73%	753	OQ927850.1
		Clonostachys rosea	0.98	0.0	99.73%	753	OQ927849.1
		Clonostachys rosea	0.98	0.0	99.73%	753	OQ927848.1
		Clonostachys rosea	0.98	0.0	99.73%	753	OQ927847.1
		Clonostachys rosea	0.98	0.0	99.73%	753	OQ927846.1
		Clonostachys rosea	0.98	0.0	99.73%	753	OQ927845.1
		Clonostachys rosea	0.98	0.0	99.73%	753	OQ927844.1
		Clonostachys rosea	0.98	0.0	99.73%	753	OQ927842.1
		Clonostachys rosea	0.98	0.0	99.73%	753	OQ927838.1
		Clonostachys rosea	0.98	0.0	99.73%	753	OQ927837.1
		Clonostachys rosea	0.98	0.0	99.73%	753	OQ927836.1
		Clonostachys rosea	0.98	0.0	99.73%	753	OQ927835.1
		Clonostachys rosea	0.98	0.0	99.73%	753	OQ927834.1
		Clonostachys rosea	0.98	0.0	99.73%	753	OQ927832.1
		Clonostachys rosea	0.98	0.0	99.73%	753	OQ927831.1
		Clonostachys rosea	0.98	0.0	99.73%	753	OQ927818.1
		Clonostachys rosea	0.98	0.0	99.73%	753	OQ927812.1
		Clonostachys rosea	0.98	0.0	99.73%	753	OQ927810.1
		Clonostachys rosea	0.98	0.0	99.73%	753	OQ927800.1
		Clonostachys rosea	0.98	0.0	99.73%	753	OQ927796.1
		Clonostachys rosea	0.98	0.0	99.73%	753	OQ927794.1
		Clonostachys rosea	0.98	0.0	99.73%	753	OQ927791.1
		Clonostachys rosea	0.98	0.0	99.73%	753	OQ927790.1
		Clonostachys rosea	0.98	0.0	99.73%	752	OQ927782.1
		Melanospora zamiae	1	0.0	99.61%	1065	DQ368634.1
		Clonostachys rosea f. catenulata	0.98	0.0	99.60%	753	OQ927871.1
		Clonostachys rosea f. catenulata	0.98	0.0	99.60%	753	OQ927869.1
		Clonostachys rosea f. catenulata	0.98	0.0	99.60%	753	OQ927867.1
		Clonostachys rosea f. catenulata	0.98	0.0	99.60%	753	OQ927865.1
		Clonostachys rosea	0.98	0.0	99.60%	753	OQ927862.1
		Clonostachys rosea	0.98	0.0	99.60%	753	OQ927861.1
		Clonostachys rosea	0.98	0.0	99.60%	753	OQ927859.1
		Clonostachys rosea	0.98	0.0	99.60%	753	OQ927856.1
		Clonostachys rosea	0.98	0.0	99.60%	753	OQ927855.1
		Clonostachys rosea	0.98	0.0	99.60%	753	OQ927854.1
		Clonostachys rosea	0.98	0.0	99.60%	753	OQ927852.1
		Clonostachys rosea	0.98	0.0	99.60%	753	OQ927843.1
		Clonostachys rosea	0.98	0.0	99.60%	753	OQ927841.1
		Clonostachys rosea	0.98	0.0	99.60%	753	OQ927840.1
		Clonostachys rosea	0.98	0.0	99.60%	753	OQ927839.1
		Clonostachys rosea	0.98	0.0	99.60%	753	OQ927830.1
		Clonostachys rosea	0.98	0.0	99.60%	753	OQ927829.1
		Clonostachys rosea	0.98	0.0	99.60%	753	OQ927828.1
		Clonostachys rosea	0.98	0.0	99.60%	753	OQ927827.1
		Clonostachys rosea	0.98	0.0	99.60%	753	OQ927826.1
		Clonostachys rosea	0.98	0.0	99.60%	753	OQ927815.1
		Clonostachys rosea	0.98	0.0	99.60%	753	OQ927813.1
		Clonostachys rosea	0.98	0.0	99.60%	753	OQ927811.1
		Clonostachys rosea	0.98	0.0	99.60%	753	OQ927809.1
		Clonostachys rosea	0.98	0.0	99.60%	753	OQ927808.1
		Clonostachys rosea	0.98	0.0	99.60%	753	OQ927807.1
		Clonostachys rosea	0.98	0.0	99.60%	753	OQ927806.1
		Clonostachys rosea	0.98	0.0	99.60%	753	OQ927805.1
		Clonostachys rosea	0.98	0.0	99.60%	753	OQ927803.1
		Clonostachys rosea	0.98	0.0	99.60%	753	OQ927799.1
		Clonostachys rosea	0.98	0.0	99.60%	753	OQ927798.1
		Clonostachys rosea	0.98	0.0	99.60%	753	OQ927793.1
		Clonostachys rosea	0.98	0.0	99.60%	753	OQ927792.1
		Clonostachys rosea	0.98	0.0	99.60%	753	OQ927788.1
		Clonostachys rosea	0.98	0.0	99.60%	753	OQ927785.1
		Clonostachys rosea	0.98	0.0	99.60%	753	OQ927783.1
		Clonostachys rosea	0.98	0.0	99.60%	753	OQ927780.1
		Clonostachys rosea	0.97	0.0	99.60%	750	OQ927853.1
		Clonostachys rosea	0.97	0.0	99.60%	744	OQ927860.1
		Clonostachys rosea	0.96	0.0	99.59%	740	OQ927817.1
		Clonostachys rosea	0.98	0.0	99.47%	753	OQ927795.1
		Clonostachys rosea	0.98	0.0	99.34%	753	OQ927825.1
		Clonostachys rosea	0.98	0.0	99.34%	753	OQ927824.1
		Clonostachys rosea	0.98	0.0	99.34%	753	OQ927823.1
		Clonostachys rosea	0.98	0.0	99.34%	753	OQ927822.1
		Clonostachys rosea	0.98	0.0	99.34%	753	OQ927819.1
		Clonostachys rosea	0.98	0.0	99.34%	753	OQ927804.1
		Clonostachys rosea	0.98	0.0	99.34%	753	OQ927801.1
		Clonostachys rosea	0.98	0.0	99.34%	753	OQ927797.1
		Clonostachys rosea	0.98	0.0	99.34%	753	OQ927789.1
		Clonostachys rosea	0.98	0.0	99.34%	753	OQ927787.1
		Clonostachys rosea	0.97	0.0	99.33%	748	OQ927820.1
		Clonostachys rosea	0.97	0.0	99.33%	745	OQ927802.1
		Clonostachys rosea	0.97	0.0	99.33%	744	OQ927821.1
		Clonostachys rosea	0.98	0.0	99.20%	753	OQ927816.1
Strains	Rpb2 sequence	Taxonomic unit	Query cover	E-value	Identity	Sequence length	Accession
FeC98, Rjs13, Rjp26, Rps287, Rsw58, Rsw59, Rsw68	TACTGGCGCAAATTCCCAAAATCATACTTGGATGAATCTCGCAATGGGTGTACATGTGCGTAGTAGGGTTGGTCTTCGTTCGCAATCTTTGATTAGGCTCGGCTTCCAAACTCTGCTCAACATCATAACCGAGCTTTTGGATCCGATATGTCTCCAAATCCTCAGGTGTCATGCAGATCATTGCTGTCTCCTCTTCTTCGGCATCCAGATATTCAACTGCACCGGCACCAATCAGACGGTTCCACCCGGATTTGGACTCTCCTGTTTCACGCTCGGACAGCTCCTTCGCGATCTGGCTTACTAGATCTTTGTTGAGAACCAAAGAGCCCTTGGGGGGGTCACCAATTTGGGTCTCTTCCTGCTGAACGGTGAAGACAGGACGCATCACACGGCCAGCAT…	Clonostachys solani	1	0.0	100.00%	753	OQ927900.1
		Clonostachys solani	1	0.0	100.00%	753	OQ927899.1
		Clonostachys solani	1	0.0	100.00%	753	OQ927898.1
		Clonostachys solani	1	0.0	100.00%	753	OQ927897.1
		Clonostachys solani	1	0.0	100.00%	753	OQ927896.1
		Clonostachys solani	1	0.0	100.00%	753	OQ927893.1
		Clonostachys solani	1	0.0	100.00%	753	OQ927892.1
		Clonostachys solani	1	0.0	100.00%	753	OQ927891.1
		Clonostachys solani	1	0.0	100.00%	753	OQ927890.1
		Clonostachys solani	1	0.0	100.00%	753	OQ927889.1
		Clonostachys solani	1	0.0	100.00%	753	OQ927888.1
		Clonostachys solani	1	0.0	100.00%	753	OQ927887.1
		Clonostachys solani	1	0.0	100.00%	753	OQ927886.1
		Clonostachys solani	1	0.0	100.00%	753	OQ927885.1
		Clonostachys solani	1	0.0	100.00%	753	OQ927884.1
		Clonostachys solani	1	0.0	100.00%	753	OQ927883.1
		Clonostachys solani	0.98	0.0	100.00%	741	OQ927894.1
		Clonostachys solani f. nigrovirens	1	0.0	99.60%	753	OQ927917.1
		Clonostachys solani f. nigrovirens	1	0.0	99.60%	753	OQ927916.1
		Clonostachys solani f. nigrovirens	1	0.0	99.60%	753	OQ927915.1
		Clonostachys solani f. nigrovirens	1	0.0	99.60%	753	OQ927914.1
		Clonostachys solani f. nigrovirens	1	0.0	99.60%	753	OQ927912.1
		Clonostachys solani f. nigrovirens	1	0.0	99.60%	753	OQ927909.1
		Clonostachys solani f. nigrovirens	1	0.0	99.60%	753	OQ927908.1
		Clonostachys solani f. nigrovirens	1	0.0	99.60%	753	OQ927907.1
		Clonostachys solani f. nigrovirens	1	0.0	99.60%	753	OQ927903.1
		Clonostachys solani f. nigrovirens	1	0.0	99.47%	753	OQ927922.1
		Clonostachys solani f. nigrovirens	1	0.0	99.47%	753	OQ927920.1
		Clonostachys solani f. nigrovirens	1	0.0	99.47%	753	OQ927905.1
		Clonostachys solani f. nigrovirens	1	0.0	99.47%	753	OQ927904.1
		Clonostachys solani f. nigrovirens	1	0.0	99.47%	753	OQ927902.1
		Clonostachys solani f. nigrovirens	1	0.0	99.33%	753	OQ927923.1
		Clonostachys solani f. nigrovirens	1	0.0	99.33%	753	OQ927921.1
		Clonostachys solani f. nigrovirens	1	0.0	99.33%	753	OQ927919.1
		Clonostachys solani f. nigrovirens	1	0.0	99.33%	753	OQ927918.1
		Clonostachys solani f. nigrovirens	1	0.0	99.33%	753	OQ927910.1
		Clonostachys solani f. nigrovirens	1	0.0	99.33%	753	OQ927906.1
		Clonostachys solani f. nigrovirens	1	0.0	99.33%	753	OQ927901.1
		Clonostachys solani f. nigrovirens	0.93	0.0	99.29%	703	OQ927911.1

## Sheet: rpb1
Supplementary file 1e. No. of BLAST hits to entries with binomial species names with rpb1 sequence
Strains	Rpb1 sequence	Taxonomic unit	Query cover	E-value	Identity	Sequence length	Accession
J1446, 017, Rbk79, Ant1, Rjs67, 247, BN074, BN148, BN149	ATCGCCTTACAACGCCGATTTCGATGGTGACGAGATGAATCTTCACGTCCCCCAGAGCGAGGAAACCCGAGCTGAGGTCAAGGAGCTTTGTCTAGTCCCCCTGAACATCGTGTCACCACAAAAGAATTCACCATTGATGGGTATCGTGCAGGACTCATTGGCTGGTGCTTACAAGCTCTGCCGCCGAGACGTCTTCCTCACCAAAGAGGAAGTTATGAATCTGATGCTCTGGGTCCCTGGCTGGGATGGTGTCATTCCTCAACCCGCCATCTTCAAGCCTCGCCCCCGGTGGACTGGAAAACAGATGATTAGTCTCGTTATCCCCCCCGAGGTCAATATTAATGCCGGCTCTGATAGCTACGCTACTCTGTTGAAGGATGACAGTGTGCTGATCCAGGG…	Clonostachys rosea f. rosea	0.99	0.0	99.80%	1024	KX184934.1
		Clonostachys rosea f. rosea	0.99	0.0	99.80%	1024	KX184933.1
		Clonostachys rosea	0.99	0.0	99.80%	1024	OM038392.1
		Clonostachys rosea f. catenulata	0.99	0.0	99.70%	1024	KX184930.1
		Clonostachys rosea f. rosea	0.99	0.0	99.60%	1024	KX184932.1
		Clonostachys rosea f. catenulata	0.99	0.0	99.60%	1024	KX184931.1
		Clonostachys rosea f. rosea	0.99	0.0	99.51%	1024	KX184935.1
		Clonostachys chloroleuca	0.99	0.0	98.62%	1024	KX184913.1
		Clonostachys chloroleuca	0.98	0.0	98.61%	1024	KX184917.1
		Clonostachys chloroleuca	0.98	0.0	98.61%	1022	KX184915.1
		Clonostachys chloroleuca	0.98	0.0	98.61%	1018	KX184919.1
		Clonostachys chloroleuca	0.97	0.0	98.60%	1010	KX184921.1
		Clonostachys chloroleuca	0.96	0.0	98.58%	1002	KX184918.1
		Clonostachys chloroleuca	0.99	0.0	98.52%	1024	KX184922.1
Strains	Rpb1 sequence	Taxonomic unit	Query cover	E-value	Identity	Sequence length	Accession
016, 247	ATCGCCTTACAACGCCGATTTCGATGGTGACGAGATGAATCTTCACGTCCCCCAGAGCGAGGAAACCCGAGCTGAGGTCAAGGAGCTTTGTCTAGTCCCCCTGAACATCGTGTCACCACAAAAGAATTCACCATTGATGGGTATCGTGCAGGACTCATTGGCTGGTGCTTACAAGCTCTGCCGCCGAGACGTCTTCCTCACCAAAGAGGAAGTTATGAATCTGATGCTCTGGGTCCCTGGCTGGGATGGTGTCATTCCTCAACCCGCCATCTTCAAGCCTCGCCCCCGGTGGACTGGAAAACAGATGATTAGTCTCGTTATCCCCCCCGAGGTCAATATTAATGCCGGCTCTGATAGCTACGCTACTCTGTTGAAGGATGACAGTGTGCTGATCCAGGG…	Clonostachys rosea f. rosea	1	0.0	99.88%	1024	KX184934.1
		Clonostachys rosea f. catenulata	1	0.0	99.88%	1024	KX184930.1
		Clonostachys rosea f. rosea	1	0.0	99.75%	1024	KX184933.1
		Clonostachys rosea	1	0.0	99.75%	1024	OM038392.1
		Clonostachys rosea f. catenulata	1	0.0	99.63%	1024	KX184931.1
		Clonostachys rosea f. rosea	1	0.0	99.51%	1024	KX184935.1
		Clonostachys rosea f. rosea	1	0.0	99.51%	1024	KX184932.1
		Clonostachys chloroleuca	1	0.0	98.40%	1024	KX184922.1
		Clonostachys chloroleuca	1	0.0	98.40%	1010	KX184921.1
		Clonostachys chloroleuca	1	0.0	98.40%	1018	KX184919.1
		Clonostachys chloroleuca	1	0.0	98.40%	1002	KX184918.1
		Clonostachys chloroleuca	1	0.0	98.40%	1024	KX184917.1
		Clonostachys chloroleuca	1	0.0	98.40%	1022	KX184915.1
		Clonostachys chloroleuca	1	0.0	98.40%	1024	KX184913.1
		Clonostachys rosea	0.92	0.0	99.87%	904	ON220894.1
Strains	Rpb1 sequence	Taxonomic unit	Query cover	E-value	Identity	Sequence length	Accession
Rjs13, Rjp31	ATCGCCTTACAACGCCGATTTCGATGGTGACGAGATGAATCTTCACGTCCCCCAGAGCGAGGAAACCCGAGCTGAGGTCAAGGAGCTTTGTCTAGTCCCCCTGAACATCGTGTCACCACAAAAGAATTCACCATTGATGGGTATCGTGCAGGACTCATTGGCTGGTGCTTACAAGCTCTGCCGCCGAGACGTCTTCCTCACCAAAGAGGAAGTTATGAATCTGATGCTCTGGGTCCCTGGCTGGGATGGTGTCATTCCTCAACCCGCCATCTTCAAGCCTCGCCCCCGGTGGACTGGAAAACAGATGATTAGTCTCGTTATCCCCCCCGAGGTCAATATTAATGCCGGCTCTGATAGCTACGCGACTCTGTTGAAGGATGACAGTGTGCTGATCCAGGG…	Clonostachys rosea f. rosea	1	0.0	99.75%	1024	KX184934.1
		Clonostachys rosea f. catenulata	1	0.0	99.75%	1024	KX184930.1
		Clonostachys rosea f. rosea	1	0.0	99.63%	1024	KX184933.1
		Clonostachys rosea	1	0.0	99.63%	1024	OM038392.1
		Clonostachys rosea f. catenulata	1	0.0	99.51%	1024	KX184931.1
		Clonostachys rosea f. rosea	1	0.0	99.39%	1024	KX184935.1
		Clonostachys rosea f. rosea	1	0.0	99.39%	1024	KX184932.1
		Clonostachys chloroleuca	1	0.0	98.28%	1024	KX184922.1
		Clonostachys chloroleuca	1	0.0	98.28%	1010	KX184921.1
		Clonostachys chloroleuca	1	0.0	98.28%	1018	KX184919.1
		Clonostachys chloroleuca	1	0.0	98.28%	1002	KX184918.1
		Clonostachys chloroleuca	1	0.0	98.28%	1024	KX184917.1
		Clonostachys chloroleuca	1	0.0	98.28%	1022	KX184915.1
		Clonostachys chloroleuca	1	0.0	98.28%	1024	KX184913.1
		Clonostachys rosea	0.92	0.0	99.73%	904	ON220894.1

## Sheet: its1, its2
Supplementary file 1f. No. of BLAST hits to entries with binomial species names using ITS sequence
Strains	ITS sequence	Taxonomic unit	Query cover	E-value	Identity	Sequence length	Accession
016, Rjp31 , Rbk79, Ant1, Rjs67, 247, BN074, BN148, BN149, L99	GTCATTTAGAGGAAGTAAAAGTCGTAACAAGGTCTCCGTTGGTGAACCAGCGGAGGGATCATTACCGAGTTTACAACTCCCAAACCCATGTGAACATACCTACTGTTGCTTCGGCGGGATTGCCCCGGGCGCCTCGTGTGCCCCGGATCAGGCGCCCGCCTAGGAAACTTAATTCTTGTTTTATTTTGGAATCTTCTGAGTAGTTTTTACAAATAAATAAAAACTTTCAACAACGGATCTCTTGGTTCTGGCATCGATGAAGAACGCAGCGAAATGCGATAAGTAATGTGAATTGCAGAATTCAGTGAATCATCGAATCTTTGAACGCACATTGCGCCCGCCAGTATTCTGGCGGGCATGCCTGTCTGAGCGTCATTTCAACCCTCATGCCCCTAGGGC…	Clonostachys sp.	1	0.0	100.00%	942	MH550497.1
		Clonostachys rosea	1	0.0	100.00%	702	MH864507.1
		Clonostachys rosea	1	0.0	100.00%	705	MH864340.1
		Clonostachys rosea	1	0.0	100.00%	595	MH259861.1
		Clonostachys rosea	1	0.0	100.00%	593	MH259860.1
		Clonostachys rosea	1	0.0	100.00%	637	MF281322.2
		Clonostachys rosea	1	0.0	100.00%	688	MF281314.2
		Clonostachys sp.	1	0.0	100.00%	596	KY129987.1
		Clonostachys sp.	1	0.0	100.00%	586	OR365747.1
		Clonostachys sp. OTU001 AN-2016	1	0.0	100.00%	600	KU556487.1
		Clonostachys rosea	1	0.0	100.00%	1641	KT215192.1
		Clonostachys rosea	1	0.0	100.00%	1175	LC769442.1
		Clonostachys sp.	1	0.0	100.00%	581	KT268975.1
		Clonostachys sp.	1	0.0	100.00%	577	KT268918.1
		Clonostachys sp.	1	0.0	100.00%	592	OQ857421.1
		Clonostachys sp. G435	1	0.0	100.00%	574	KP006356.1
		Clonostachys sp. G133	1	0.0	100.00%	582	KP006355.1
		Clonostachys sp. C318	1	0.0	100.00%	593	KP006354.1
		Clonostachys sp. Sn352	1	0.0	100.00%	581	KP006348.1
		Clonostachys rosea f. catenulata	1	0.0	100.00%	614	OP289025.1
		Clonostachys rosea	1	0.0	100.00%	588	OM972460.1
		Clonostachys rosea	1	0.0	100.00%	588	MW342751.1
		Clonostachys rosea	1	0.0	100.00%	587	MW342750.1
		Clonostachys rosea	1	0.0	100.00%	647	MW342746.1
		Clonostachys rosea	1	0.0	100.00%	574	MT945321.1
		Clonostachys rosea	1	0.0	100.00%	574	MT945315.1
		Clonostachys rosea	1	0.0	100.00%	574	MT945312.1
		Clonostachys rosea	1	0.0	100.00%	575	MT945309.1
		Clonostachys rosea	1	0.0	100.00%	580	MT945301.1
		Clonostachys rosea	1	0.0	100.00%	576	MT945299.1
		Clonostachys rosea	1	0.0	100.00%	589	MT945298.1
		Clonostachys rosea	1	0.0	100.00%	580	MT945296.1
		Clonostachys rosea	1	0.0	100.00%	576	MT945291.1
		Clonostachys rosea	1	0.0	100.00%	590	MT945282.1
		Clonostachys rosea	1	0.0	100.00%	584	MT945278.1
		Clonostachys rosea	1	0.0	100.00%	581	MT945276.1
		Clonostachys rosea	1	0.0	100.00%	598	MT945274.1
		Clonostachys rosea	1	0.0	100.00%	579	MT945273.1
		Clonostachys rosea	1	0.0	100.00%	619	MT945272.1
		Clonostachys rosea	1	0.0	100.00%	579	MT945271.1
		Clonostachys rosea	1	0.0	100.00%	579	MT945270.1
		Clonostachys rosea	1	0.0	100.00%	581	MT945268.1
		Clonostachys rosea	1	0.0	100.00%	579	MT945266.1
		Clonostachys rosea	1	0.0	100.00%	592	MT945260.1
		Clonostachys rosea	1	0.0	100.00%	578	MT945258.1
		Clonostachys rosea	1	0.0	100.00%	582	MT945255.1
		Clonostachys rosea	1	0.0	100.00%	598	MT945251.1
		Clonostachys rosea	1	0.0	100.00%	587	MT945250.1
		Clonostachys rosea	1	0.0	100.00%	594	MT945249.1
		Clonostachys rosea	1	0.0	100.00%	582	MT945245.1
		Clonostachys rosea	1	0.0	100.00%	583	MT945243.1
		Clonostachys rosea	1	0.0	100.00%	583	MT945240.1
		Clonostachys rosea	1	0.0	100.00%	595	MT945235.1
		Clonostachys rosea	1	0.0	100.00%	579	MT945233.1
		Clonostachys rosea	1	0.0	100.00%	583	MT945231.1
		Clonostachys rosea	1	0.0	100.00%	594	MT945228.1
		Clonostachys rosea	1	0.0	100.00%	579	MT945219.1
		Clonostachys rosea	1	0.0	100.00%	578	MT945218.1
		Clonostachys rosea	1	0.0	100.00%	581	MT945216.1
		Clonostachys rosea	1	0.0	100.00%	586	MT945212.1
		Clonostachys rosea	1	0.0	100.00%	575	MT945209.1
		Clonostachys rosea	1	0.0	100.00%	577	MT945207.1
		Clonostachys rosea	1	0.0	100.00%	580	MT945206.1
		Clonostachys rosea	1	0.0	100.00%	589	MT945205.1
		Clonostachys rosea	1	0.0	100.00%	585	MT945202.1
		Clonostachys rosea	1	0.0	100.00%	582	MT945200.1
		Clonostachys rosea	1	0.0	100.00%	608	MT945199.1
		Clonostachys rosea	1	0.0	100.00%	583	MT945197.1
		Clonostachys rosea	1	0.0	100.00%	582	MT945196.1
		Clonostachys rosea	1	0.0	100.00%	577	MT945193.1
		Clonostachys rosea	1	0.0	100.00%	579	MT945186.1
		Clonostachys rosea	1	0.0	100.00%	574	MT945185.1
		Clonostachys rosea	1	0.0	100.00%	576	MT945183.1
		Clonostachys rosea	1	0.0	100.00%	574	MT945176.1
		Clonostachys rosea	1	0.0	100.00%	580	MT945170.1
		Clonostachys rosea	1	0.0	100.00%	574	MT945169.1
		Clonostachys rosea	1	0.0	100.00%	575	MT945166.1
		Clonostachys rosea	1	0.0	100.00%	605	MT945164.1
		Clonostachys rosea	1	0.0	100.00%	577	MT945163.1
		Clonostachys rosea	1	0.0	100.00%	577	MT945162.1
		Clonostachys rosea	1	0.0	100.00%	576	MT945161.1
		Clonostachys rosea	1	0.0	100.00%	576	MT945160.1
		Clonostachys rosea	1	0.0	100.00%	576	MT945159.1
		Clonostachys rosea	1	0.0	100.00%	576	MT945156.1
		Clonostachys rosea	1	0.0	100.00%	577	MT945154.1
		Clonostachys rosea	1	0.0	100.00%	574	MT945153.1
		Clonostachys rosea	1	0.0	100.00%	591	MT945152.1
		Clonostachys rosea	1	0.0	100.00%	572	MT945149.1
		Clonostachys rosea	1	0.0	100.00%	573	MT945148.1
		Clonostachys rosea	1	0.0	100.00%	594	MT945147.1
		Clonostachys rosea	1	0.0	100.00%	576	MT945146.1
		Clonostachys rosea	1	0.0	100.00%	590	MT945145.1
		Clonostachys rosea	1	0.0	100.00%	576	MT945142.1
		Clonostachys rosea	1	0.0	100.00%	579	MT945140.1
		Clonostachys rosea	1	0.0	100.00%	574	MT945138.1
		Clonostachys rosea	1	0.0	100.00%	572	MT945136.1
		Clonostachys rosea	1	0.0	100.00%	579	MT945134.1
		uncultured fungus	1	0.0	100.00%	607	FJ857928.1
		ascomycete sp. 4/97-110	1	0.0	100.00%	593	AJ279488.1
Strains	ITS sequence	Taxonomic unit	Query cover	E-value	Identity	Sequence length	Accession
J1446, 017	AAGTAAAAGTCGTAACAAGGTCTCCGTTGGTGAACCAGCGGAGGGATCATTACCGAGTTTACAACTCCCAAACCCATGTGAACATACCTACTGTTGCTTCGGCGGGATTGCCCCGGGCGCCTCGTGTGCCCCGGATCAGGCGCCCGCCTAGGAACCTTAACTCTTGTTTTATTTTGGAATCTTCTGAGTAGTTTTTACAAATAAATAAAAACTTTCAACAACGGATCTCTTGGTTCTGGCATCGATGAAGAACGCAGCGAAATGCGATAAGTAATGTGAATTGCAGAATTCAGTGAATCATCGAATCTTTGAACGCACATTGCGCCCGCCAGTATTCTGGCGGGCATGCCTGTCTGAGCGTCATTTCAACCCTCATGCCCCTAGGGCGTGGTGTTGGGG…	Clonostachys sp.	1	0.0	100.00%	589	MZ380039.1
		Clonostachys rosea	1	0.0	100.00%	607	MT732810.1
		Clonostachys rosea	0.99	0.0	100.00%	573	MT945187.1
		Clonostachys rosea	0.99	0.0	100.00%	567	MT945289.1
		Clonostachys rosea	1	0.0	99.83%	596	KY320599.1
		aff. Clonostachys sp.	1	0.0	99.83%	574	KT150641.1
		Clonostachys sp. C285	1	0.0	99.83%	589	KP006353.1
		Clonostachys sp. Sn319112	1	0.0	99.83%	592	KP006352.1
		Clonostachys sp. Sn27811	1	0.0	99.83%	593	KP006351.1
		Clonostachys sp. Sn181022	1	0.0	99.83%	590	KP006350.1
		Clonostachys sp. JCM 28413	1	0.0	99.83%	593	LC133846.1
		Clonostachys sp.	1	0.0	99.65%	1179	LC769441.1
		fungal sp.	1	0.0	99.65%	608	MN096589.1
		Clonostachys rosea	1	0.0	99.65%	607	OR514922.1
		Clonostachys sp.	1	0.0	99.65%	586	OR365747.1
		Clonostachys rosea	1	0.0	99.65%	1175	LC769442.1
		Clonostachys rosea	1	0.0	99.65%	2950933	CP110209.1
		Clonostachys rosea	1	0.0	99.65%	588	OM972460.1
		Clonostachys rosea	1	0.0	99.65%	588	MW342751.1
		Clonostachys rosea	1	0.0	99.65%	587	MW342750.1
		Clonostachys rosea	1	0.0	99.65%	647	MW342746.1
		Clonostachys rosea	1	0.0	99.65%	574	MT945321.1
		Clonostachys rosea	1	0.0	99.65%	574	MT945315.1
		Clonostachys rosea	1	0.0	99.65%	574	MT945312.1
		Clonostachys rosea	1	0.0	99.65%	575	MT945309.1
		Clonostachys rosea	1	0.0	99.65%	580	MT945301.1
		Clonostachys rosea	1	0.0	99.65%	576	MT945299.1
		Clonostachys rosea	1	0.0	99.65%	589	MT945298.1
		Clonostachys rosea	1	0.0	99.65%	580	MT945296.1
		Clonostachys rosea	1	0.0	99.65%	576	MT945291.1
		Clonostachys rosea	1	0.0	99.65%	590	MT945282.1
		Clonostachys rosea	1	0.0	99.65%	584	MT945278.1
		Clonostachys rosea	1	0.0	99.65%	581	MT945276.1
		Clonostachys rosea	1	0.0	99.65%	598	MT945274.1
		Clonostachys rosea	1	0.0	99.65%	579	MT945273.1
		Clonostachys rosea	1	0.0	99.65%	619	MT945272.1
		Clonostachys rosea	1	0.0	99.65%	579	MT945271.1
		Clonostachys rosea	1	0.0	99.65%	579	MT945270.1
		Clonostachys rosea	1	0.0	99.65%	581	MT945268.1
		Clonostachys rosea	1	0.0	99.65%	579	MT945266.1
		Clonostachys rosea	1	0.0	99.65%	592	MT945260.1
		Clonostachys rosea	1	0.0	99.65%	578	MT945258.1
		Clonostachys rosea	1	0.0	99.65%	582	MT945255.1
		Clonostachys rosea	1	0.0	99.65%	598	MT945251.1
		Clonostachys rosea	1	0.0	99.65%	587	MT945250.1
		Clonostachys rosea	1	0.0	99.65%	594	MT945249.1
		Clonostachys rosea	1	0.0	99.65%	582	MT945245.1
		Clonostachys rosea	1	0.0	99.65%	583	MT945243.1
		Clonostachys rosea	1	0.0	99.65%	583	MT945240.1
		Clonostachys rosea	1	0.0	99.65%	595	MT945235.1
		Clonostachys rosea	1	0.0	99.65%	579	MT945233.1
		Clonostachys rosea	1	0.0	99.65%	583	MT945231.1
		Clonostachys rosea	1	0.0	99.65%	594	MT945228.1
		Clonostachys rosea	1	0.0	99.65%	579	MT945219.1
		Clonostachys rosea	1	0.0	99.65%	578	MT945218.1
		Clonostachys rosea	1	0.0	99.65%	581	MT945216.1
		Clonostachys rosea	1	0.0	99.65%	587	MT945215.1
		Clonostachys rosea	1	0.0	99.65%	586	MT945212.1
		Clonostachys rosea	1	0.0	99.65%	575	MT945209.1
		Clonostachys rosea	1	0.0	99.65%	577	MT945207.1
		Clonostachys rosea	1	0.0	99.65%	580	MT945206.1
		Clonostachys rosea	1	0.0	99.65%	589	MT945205.1
		Clonostachys rosea	1	0.0	99.65%	585	MT945202.1
		Clonostachys rosea	1	0.0	99.65%	582	MT945200.1
		Clonostachys rosea	1	0.0	99.65%	608	MT945199.1
		Clonostachys rosea	1	0.0	99.65%	583	MT945197.1
		Clonostachys rosea	1	0.0	99.65%	582	MT945196.1
		Clonostachys rosea	1	0.0	99.65%	580	MT945195.1
		Clonostachys rosea	1	0.0	99.65%	577	MT945193.1
		Clonostachys rosea	1	0.0	99.65%	579	MT945186.1
		Clonostachys rosea	1	0.0	99.65%	574	MT945185.1
		Clonostachys rosea	1	0.0	99.65%	576	MT945183.1
		Clonostachys rosea	1	0.0	99.65%	574	MT945176.1
		Clonostachys rosea	1	0.0	99.65%	573	MT945173.1
		Clonostachys rosea	1	0.0	99.65%	580	MT945170.1
		Clonostachys rosea	1	0.0	99.65%	574	MT945169.1
		Clonostachys rosea	1	0.0	99.65%	575	MT945166.1
		Clonostachys rosea	1	0.0	99.65%	605	MT945164.1
		Clonostachys rosea	1	0.0	99.65%	577	MT945163.1
		Clonostachys rosea	1	0.0	99.65%	577	MT945162.1
		Clonostachys rosea	1	0.0	99.65%	576	MT945161.1
		Clonostachys rosea	1	0.0	99.65%	576	MT945160.1
		Clonostachys rosea	1	0.0	99.65%	576	MT945159.1
		Clonostachys rosea	1	0.0	99.65%	572	MT945158.1
		Clonostachys rosea	1	0.0	99.65%	576	MT945156.1
		Clonostachys rosea	1	0.0	99.65%	577	MT945154.1
		Clonostachys rosea	1	0.0	99.65%	574	MT945153.1
		Clonostachys rosea	1	0.0	99.65%	591	MT945152.1
		Clonostachys rosea	1	0.0	99.65%	572	MT945149.1
		Clonostachys rosea	1	0.0	99.65%	573	MT945148.1
		Clonostachys rosea	1	0.0	99.65%	594	MT945147.1
		Clonostachys rosea	1	0.0	99.65%	576	MT945146.1
		Clonostachys rosea	1	0.0	99.65%	590	MT945145.1
		Clonostachys rosea	1	0.0	99.65%	576	MT945142.1
		Clonostachys rosea	1	0.0	99.65%	579	MT945140.1
		Clonostachys rosea	1	0.0	99.65%	574	MT945138.1
		Clonostachys rosea	1	0.0	99.65%	572	MT945136.1
		Clonostachys rosea	1	0.0	99.65%	576	MT945135.1
		Clonostachys rosea	1	0.0	99.65%	579	MT945134.1
Strains	ITS sequence	Taxonomic unit	Query cover	E-value	Identity	Sequence length	Accession
FeC98, Rjs13, Rjp26, Rps287, Rsw58, Rsw59, Rsw68	GTAAAAGTCGTAACAAGGTCTCCGTTGGTGAACCAGCGGAGGGATCATTACCGAGTTTACAACTCCCAAACCCATGTGAACATACCTACTGTTGCTTCGGCGGGATTGCCCCGGGCACCTCGTGTGCCCCGGATCAGGCGCCCGCCTAGGAAACTTAACTCTTGTTTTATTTTGGAATCTTCTGAGTAGTTTTTACAAATAAATAAAAACTTTCAACAACGGATCTCTTGGTTCTGGCATCGATGAAGAACGCAGCGAAATGCGATAAGTAATGTGAATTGCAGAATTCAGTGAATCATCGAATCTTTGAACGCACATTGCGCCCGCCAGTATTCTGGCGGGCATGCCTGTCTGAGCGTCATTTCAACCCTCATGCCCCTAGGGCGTGGTGTTGGGGAT…	Clonostachys solani	0.98	0.0	100.00%	573	OR145932.1
		Clonostachys solani f. nigrovirens	0.98	0.0	100.00%	567	NR_163540.1
		Hypomyces corticiicola	1	0.0	99.82%	594	MH860037.1
		Clonostachys sp. 1 RJ2014	1	0.0	99.82%	607	MF782758.1
		Clonostachys rosea	1	0.0	99.82%	579	ON710898.1
		Clonostachys solani	1	0.0	99.82%	594	OU989341.1
		Clonostachys rosea	1	0.0	99.82%	574	MT945220.1
		Clonostachys rosea	1	0.0	99.82%	578	MT945214.1
		Clonostachys rosea	1	0.0	99.82%	593	AJ876484.1
		Clonostachys solani	0.99	0.0	99.82%	585	OU989342.1
		Clonostachys rosea	0.98	0.0	99.82%	571	MH865141.1
		Clonostachys rosea	1	0.0	99.47%	596	KY320599.1
		aff. Clonostachys sp.	1	0.0	99.47%	574	KT150641.1
		Clonostachys aureofulvella	1	0.0	99.47%	583	OP580913.1
		Clonostachys aureofulvella	1	0.0	99.47%	594	OP580912.1
		Clonostachys sp. C285	1	0.0	99.47%	589	KP006353.1
		Clonostachys sp. Sn319112	1	0.0	99.47%	592	KP006352.1
		Clonostachys sp. Sn27811	1	0.0	99.47%	593	KP006351.1
		Clonostachys sp. Sn181022	1	0.0	99.47%	590	KP006350.1
		Clonostachys rosea	1	0.0	99.47%	582	MT945236.1
		Clonostachys sp. JCM 28413	1	0.0	99.47%	593	LC133846.1
		Clonostachys sp.	0.99	0.0	99.47%	1179	LC769441.1
		Clonostachys rosea	1	0.0	99.30%	607	OR514922.1
		Clonostachys sp.	1	0.0	99.30%	586	OR365747.1
		Clonostachys rosea	1	0.0	99.30%	1175	LC769442.1
		Clonostachys rosea	1	0.0	99.30%	2950933	CP110209.1
		Clonostachys rosea	1	0.0	99.30%	588	OM972460.1
		Clonostachys sp.	1	0.0	99.30%	589	MZ380039.1
		Clonostachys rosea	1	0.0	99.30%	588	MW342751.1
		Clonostachys rosea	1	0.0	99.30%	587	MW342750.1
		Clonostachys rosea	1	0.0	99.30%	647	MW342746.1
		Clonostachys rosea	1	0.0	99.30%	607	MT732810.1
		Clonostachys rosea	1	0.0	99.30%	574	MT945321.1
		Clonostachys rosea	1	0.0	99.30%	574	MT945315.1
		Clonostachys rosea	1	0.0	99.30%	573	MT945314.1
		Clonostachys rosea	1	0.0	99.30%	574	MT945312.1
		Clonostachys rosea	1	0.0	99.30%	575	MT945309.1
		Clonostachys rosea	1	0.0	99.30%	580	MT945301.1
		Clonostachys rosea	1	0.0	99.30%	576	MT945299.1
