# Supplementary material for: Measurement of the effectiveness of Clonostachys rosea in reducing Fusarium biomass on wheat straw
Source: J Appl Genet. 2024 Sep 14;65(4):937–47. doi: 10.1007/s13353-024-00906-8 (PMC11561075; doi:10.1007/s13353-024-00906-8)
Supplement: Supplementary file 2 — Supplementary file2 (XLSX 12 KB) [file 13353_2024_906_MOESM2_ESM.xlsx]

## Sheet: Supplementary file 2
Supplementary file 2. Taxonomic confirmation of 06/301 (F. langsethiae) and AR 2016-1, (F. oxysporum) strains using BLAST searches
Barcode	Strain(s)	No. of BLAST hits to entries with binomial species names
		F. langsethiae	F. oxysporum	Other species	Nucleotide sequence
tef-1α (580 bp)	06/301	8		(-)	AAGACTCACCTTAACGTCGTCGTCATCGGCCACGTCGACTCTGGCAAGTCGACCACTGTGAGTACCTCTGCATCCCAACCCCGCCCAGAATTGGCGGGGTAGTTTCAATCGTCATCTTTACTGACATGCTTTGACAGACCGGTCACTTGATCTACCAGTGCGGTGGTATCGACAAGCGAACCATCGAGAAGTTCGAGAAGGTTGGTCTCATTTTCCTCGATCGCGCGCCCTTCTTCCCATCGATCCATCATTCGAATCGCTCTCATACGACGACTCGACAAGCGCCTGTTACCCCGCTCGAGTTTAAAATTTTACGGCCGTGTCGTAATTTTTTTTGTGGTGGGGCTCATACCCCGCCACTCGAGTGACAGGCGCTCTTCCTTCCCACATAGCCATTTA…
	AR 2016-1		5	(-)	CGCGTCCTTTGCCCATCGATTTCCCCTACGACTCGAAACGTGCCCGCTACCCCGCTCGAGACCAAAAATTTTGCAATATGACCGTAATTTTTTTGGTGGGGCACTTACCCCGCCACTTGAGCGAAGGGAGCGTTTGCCCTCTTACCATTCTCACAACCTCAATGAGTGCGTCGTCACGTGTGAAGCAGTCACTAACCATTCAACAATAGGAAGCCGCTGAGCTCGGTAAGGGTTCCTTCAAGTACGCCTGGGTTCTTGACAAGCTCAAGGCCGAGCGTGAGCGTGGTATCACCATCGATATTGCTCTCTGGAAGTTCGAGACTCCTCGCTACTATGTCACCGT CATTGGTATGTTGTCGCTCATGCTTCATTCTACTTCTCTTCGTACTAACATATCA…
tub2 (1885 bp)	06/301	3		(-)	AGCTCAACAACGATGCGTGATAGCTCACAGCTTGATCAGTATTCGTCCCCGGAAACAAGAGAAGCTAACTTTATCTTTTCCTTTGCGATAGGTTCACCTTCAGACCGGTCAGTGCGTAAGTATTCATATGCTCTTCCATTTCGTACGAGGAAGATCCTAACAACGTTTATTAGGGTAACCAAATCGGTGCTGCTTTCTGGCAGACCATCTCTGGCGAGCACGGTCTCGACAGCAATGGTGTTTATCACGGTACCTCCGAGCTCCAGCTCGAGCGCATGAGCGTCTACTTCAACGAGGTTTGTTCCATCACTCCTGCCACGAAAGATGGAAGCTCACGCGTTTAGGCCTCCGGTAACAAGTATGTTCCCCGTGCCGTCCTTGTCGATCTCGAGCCCGGTA…
	AR 2016-1		24	(-)	GCTCTTCGACGACTTCGGCCCAATTCTCTCCTCCTTCTCTCTACTCCTCCAGATTACATTCATCCACATCCATCAACATGCGTGAGATTGTAAGTACCTCTCTTTTTAAGTTCGTGTTGTGCTGTTGCACGCGTTGAGTTTATCATGCCCCTGATTCTACCCCGCTGGGCGGTGGCAGCTCAACGACAATGCACGATAGCTACCAGCTTTACCATACCTTCTGTCAAGACAAGAAGCTAATCAGATCTCTTCTCTACAATAGGTTCACCTCCAGACCGGTCAGTGCGTAAGTGCTCATCGCTTCCTCAACGTCGCATGCGGGGGATGCTCACAATGTTTATCAGGGTAACCAAATCGGTGCTGCTTTCTGGCAAACCATCTCTGGCGAGCACGGCCTCG…
(-) - indicates lack of hits to GenBank entries with binomial species names (100% identity match and ≥95% query coverage)
