# Supplementary material for: Measurement of the effectiveness of Clonostachys rosea in reducing Fusarium biomass on wheat straw
Source: J Appl Genet. 2024 Sep 14;65(4):937–47. doi: 10.1007/s13353-024-00906-8 (PMC11561075; doi:10.1007/s13353-024-00906-8)
Supplement: Supplementary file 3 — Supplementary file3 (XLSX 41 KB) [file 13353_2024_906_MOESM3_ESM.xlsx]

## Sheet: qPCR results
Supplementary file 3. Results of quantification of fungi using qPCR assays
	Biological replication (a-b)	Quantity of Fusarium DNA on wheat straw (ng)	Quantity of Fusarium DNA in bioassays with C. rosea on wheat straw (ng)								Quantity of C. rosea DNA in bioassays with Fusarium strains on wheat straw (ng)
Fusarium strains			Clonostachys strains								Clonostachys strains
			J1446	FeC98	Rjp-31	016	Rbk79	Ant1	L99		L99	Ant1
F. graminearum 1001t	a	5.54171	0.139799	1.6521	2.70312	1.94005	1.45495	5.71645	2.886		11.4392	10.3631
		8.05658	0.0691315	1.27961	1.02867	0.859607	0.541875	3.423	1.842		9.00072	14.084
		4.75882	0.106602	1.54008	1.64618	1.11817	1.04134	4.50322	3.161		9.12681	11.9663
	b	9.4847	1.92601	0.261433	0.411787	1.02361	0.124533	0.579229	0.581697		15.8151	9.87185
		11.3572	1.21867	0.409228	0.605247	1.42321	0.127876	0.779128	1.05298		13.4829	2.21598
		15.3572	1.26843	0.413691	0.344019	1.73988	0.144027	0.526794	2.52913		16.2482	3.33662
F. graminearum CBS 128539	a	3.86911	0.0359183	0.721336	0.164642	1.14598	0.359882	0.100807	0.131738		26.2967	31.4223
		3.18216	0.0359183	0.670061	0.127668	0.991042	0.250106	0.00296673	0.185034		36.0236	27.2464
		4.40812	0.0469296	1.25701	0.133423	1.09529	0.285664	0.0665258	0.288843		17.5729	26.4706
	b	11.8572	0.0622504	0.0817477	0.2896	1.40315	0.00804489	0.0021843	0.1018		16.6598	5.09278
		22.6854	0.0622504	0.0677199	0.228568	0.942901	0.00888232	0.0021843	0.321856		9.23941	4.57272
		17.4287	0.00375237	0.0993453	0.20571	0.956864	0.00552771	0.0021843	0.775999		14.022	2.14237
F. graminearum S 18/4	a	11.8579	0.210766	0.231822	0.513139	2.68717	1.02096	0.257658	2.939		38.5749	10.1924
		16.8641	0.210766	0.1583	0.1599	1.87496	0.599187	0.37199	0.969		32.7879	6.325
		21.0489	0.0807363	0.200588	0.199569	1.74567	0.459427	0.203788	1.23		20.7052	9.78182
	b	8.88179	0.132992	0.0382531	0.347282	1.5987	0.303204	6.36218e-05	1.943		10.7837	24.0537
		5.34351	0.344496	0.0137301	0.347791	1.18755	0.267536	6.36218e-05	1.72		26.4285	34.4639
		4.09922	0.247435	0.027847	0.403958	0.980912	0.254411	6.36218e-05	2.422		27.9823	32.4639
F. culmorum 0302	a	29.3744	0.351601	0.197284	1.13208	0.809422	0.459243	0.405497	1.62174		22.4626	28.6343
		29.263	0.145351	0.166006	0.555533	0.503106	0.283572	1.131	2.34565		40.1338	39.4113
		31.3041	0.111964	0.165934	0.481319	0.470687	0.249113	0.177689	0.548543		45.3547	29.3726
	b	5.11482	0.165772	0.0206186	0.0128058	0.468153	0.296683	0.108609	3.6307		18.0152	2.81406
		3.82972	1.85172	0.0233127	0.0160647	0.743637	0.283346	0.0159762	3.52847		19.6256	1.03858
		5.55287	1.84522	0.0251368	0.0103805	0.557685	0.23581	0.0159762	1.94639		25.5177	1.2128
F. culmorum 16/84/2	a	9.11937	0.291915	0.560474	0.366784	0.364847	0.20334	0.783127	0.296651		21.0397	49.6555
		8.32801	0.291915	0.515856	0.301283	0.372023	0.0553944	1.19746	0.3627		22.1397	32.9111
		10.0707	0.0538928	0.475154	0.404482	0.462533	0.0483515	0.213125	0.12854		27.9346	42.7903
	b	23.2048	0.0764914	0.0964697	0.268204	0.0942594	0.919405	0.382761	0.298015		29.5985	7.56351
		9.85474	0.830869	0.0357882	0.347143	0.0877088	0.597348	0.500655	0.161082		23.4472	5.08903
		15.057	0.296365	0.0502072	0.374374	0.105032	0.534723	1.38902	0.128459		27.9045	10.5597
F. culmorum CBS 597.96	a	4.1957	4.30765e-05	0.98916	0.488196	0.197497	0.58917	0.652006	1.7528		15.0652	3.76667
		4.4711	0.00484176	0.627189	0.378655	0.110852	0.303393	0.59175	0.514423		9.52143	12.3718
		4.88119	0.0929291	1.26893	0.312005	0.0972528	0.353851	0.558522	0.5448		16.7564	8.48452
	b	5.10518	0.624198	0.129463	0.269673	0.294852	0.505622	0.474043	0.928276		12.6487	9.91469
		3.12455	0.76143	0.0732393	0.380647	0.188597	0.239791	0.283985	1.4901		15.2243	3.29789
		3.4935	1.99348	0.0889882	0.345941	0.187838	0.362193	0.27492	1.4901		12.1825	3.40402
F. avenaceum 17/4 RO	a	2.0936	0.966272	0.0417358	0.269164	0.332077	0.261478	0.310602	0.69714		83.034	29.7882
		2.19519	0.0800175	0.0434698	0.0981899	0.0794713	0.0818824	0.217698	0.00172709		75.4463	30.0799
		2.22091	0.284286	0.0322168	0.0829386	0.079517	0.100665	0.173003	5.93782e-05		83.034	52.3654
	b	2.719	0.0821512	0.0144374	0.0565056	0.0512428	0.0139781	0.00880564	0.154027		11.6953	11.3601
		3.231	0.054469	0.0165279	0.0579423	0.0331864	0.00312295	0.0157211	0.776059		14.9525	5.08245
		2.843	0.144108	0.0502072	0.0519605	0.0599101	0.00839466	0.111873	0.198649		10.6538	7.0135
F. avenaceum 16/8912	a	1.21586	0.454015	0.90341	0.140613	0.0225905	0.783905	0.634522	2.07623		76.6294	4.75585
		1.39001	0.131371	0.389056	0.131485	0.00434767	0.869658	0.948836	1.17057		47.609	4.59799
		2.01453	0.0436923	0.390205	0.136214	0.00529349	0.756269	2.1225	0.387541		32.5914	4.93147
	b	1.37307	0.0563314	0.58845	0.118939	0.0166849	0.491781	0.0612854	0.458212		46.7521	2.57601
		2.54349	0.0436923	0.0310722	0.110236	0.00733815	0.889104	0.369181	0.766777		41.2719	8.00486
		2.19849	0.0563314	0.0340306	0.117329	0.00895979	0.520905	0.171806	0.1		39.0155	13.7341
F. equiseti S22020 KK	a	4.41504	0.864181	0.00675606	1.04829	0.839494	0.707459	1.0942	1.019		13.9551	27.6091
		5.49416	0.178682	0.00957055	1.02625	0.839494	0.312592	1.28327	0.31		23.1462	11.5383
		3.85847	0.0824408	0.00926262	0.841851	0.95537	0.297876	0.823798	0.68		12.5205	18.5279
	b	3.46008	0.0752205	0.00334857	1.05393	0.629052	0.272102	0.613506	2.67122		13.4856	30.3947
		6.81655	0.100739	0.00150429	0.751141	0.612194	0.256429	0.365473	2.233		12.0284	36.57
		3.84003	0.23	0.0021843	0.95385	0.370999	0.25558	0.393532	1.742		10.3931	31.57
F. langsethiae 06/301	a	4.99352	0.124502	0	0.0941258	0.00273784	0.143912	0.0194173	0.000919563		18.3741	6.06842
		3.53985	0.285808	0.00041818	0.0814435	2.37568e-06	0.0626755	0.000177823	0.0020401		25.0676	19.2736
		4.83901	0.27204	0.00277454	0.0557224	2.37568e-06	0.0603683	0.00289435	0.132781		14.2576	15.7738
	b	3.65198	0.194869	0	0.216628	2.37568e-06	2.37568e-06	0.000177823	8.61352e-05		24.1154	30.3947
		3.20582	0.167907	0	0.354236	2.37568e-06	2.37568e-06	0.000177823	8.61352e-05		57.4971	36.57
		3.65369	0.000663686	0	0.290768	2.37568e-06	2.37568e-06	0.000177823	0.0481604		39.6935	36.59
F. sporotrichioides CBS 412.86	a	2.993	0.0078301	0.0787204	0.130974	0.00833152	0.00355489	1.20042	2.59313		43.3785	25.4688
		3.264	0.00653283	0.0363509	0.0610445	0.00654563	0.00208261	1.20042	3.74236		54.9481	32.6725
		4.34943	0.0112656	0.0662306	0.06559	0.00450335	0.00196175	0.0738638	2.33964		36.0709	39.6497
	b	7.578	0.0107477	0.00775573	0.0225385	2.37568e-06	0.291495	0.000177823	2.98967		24.8718	7.52805
		8.17	0.0123157	2.2361e-06	0.0313546	2.37568e-06	0.25392	0.000177823	2.78846		20.6908	8.28657
		10.544	0.0176586	0.00691019	0.0224183	2.37568e-06	0.278569	0.000177823	2.78846		18.3741	9.36888
F. oxysporum Ar 2016-1	a	11.5708	0.142442	2.2361e-06	0.12349	0.170306	0.0960242	0.000177823	0.490886		16.8215	15.1903
		9.39293	0.0531142	2.2361e-06	0.068743	0.108104	0.0560763	0.000177823	0.185615		19.107	19.7257
		13.4714	0.0569845	2.2361e-06	0.0656062	0.0863167	0.0512849	0.000177823	0.259766		24.8718	13.7344
	b	2.24013	1.88795	2.2361e-06	0.263208	0.0629884	0.379011	0.000177823	0.056817		29.8968	14.6438
		2.56	0.948926	2.2361e-06	0.118028	0.0550991	0.582448	0.000177823	0.0249048		33.6468	20.4998
		2.76	1.36724	2.2361e-06	0.193248	0.0530018	0.29112	0.000177823	0.016407		33.6468	21.8624
	Biological replication (a-b)	Quantity of Fusarium DNA in rice grain	Quantity of Fusarium DNA in bioassays with C. rosea in rice grain								Quantity of C. rosea DNA in bioassays with Fusarium strains in rice grain
Fusarium strains			Clonostachys strains								Clonostachys strains
			J1446	FeC98	Rjp-31	016	Rbk79	Ant1	L99		L99	Ant1
F. graminearum 1001t	a	4.51768	0.12	3.52833	3.70525	0.000421954	0.994886	0.671743	4.02614		11.5017	7.92299
		3.00564	0.113	3.01081	3.03294	0.000421954	0.449732	0.371743	3.336		12.7879	5.29783
		2.83453	0.209598	3.21558	3.27086	0.000421954	0.755311	0.253249	4.243		16.8487	6.0018
	b	4.1	0.0487676	0.236357	3.92973	0.516897	1.00733	3.74347	2.22876		37.0693	11.2452
		4.79	0.0488756	0.0578687	3.46969	0.392638	1.07053	1.82634	4.32581		35.6248	13.4609
		4.13	0.209598	0.0352808	3.31531	0.582547	0.777562	4.74347	4.49051		43.7935	10.2045
F. graminearum CBS 128539	a	3.4	0.138	0.239863	1.57101	0.000421954	0.756138	0.000433566	0.0246194		7.33328	11.5347
		3.64	0.279	0.469651	1.9232	0.000651275	0.795022	0.00330252	0.0214228		12.9151	12.9677
		2.73	0.603	0.201846	2.12068	0.000277261	0.670726	0.00861885	0.0331194		12.0742	12.0491
	b	10.9586	0.312	0.0349387	2.72209	0.000277261	0.194844	0.034447	0.377953		19.6824	18.9477
		10.6586	0.086	0.0214911	2.55585	0.000277261	0.254726	0.0457667	0.703439		8.47782	18.8626
		8.57871	0.157	0.00911559	2.03123	0.000277261	0.231847	0.000433566	0.205655		8.97782	6.59815
F. graminearum S 18/4	a	8.15	0.08	1.05724	2.21643	1.74776	1.80526	0.0553703	0.0321523		14.5011	7.70754
		4.17	0.048	0.671204	1.50206	1.48957	1.80526	0.0344823	0.318212		17.837	3.99183
		5.55	0.06	0.398424	1.29446	0.589189	1.41478	0.322435	0.0163193		10.1567	7.48395
	b	6.48868	0.486	0.286113	1.37685	0.486594	1.12731	3.51955	2.13043		10.5603	5.49077
		4.89	0.28	0.128296	1.02204	0.445546	0.767454	1.29465	2.11		11.1118	6.26872
		5.9	0.419	0.115882	1.01341	0.492706	0.800883	1.48463	4.7137		15.7191	3.23709
F. culmorum 0302	a	5.53	0.173338	2.60843	9.85852	1.19631	1.14539	0.164187	4.45872		25.4174	21.0285
		4.4	0.0999588	1.42861	4.73941	0.679525	0.404271	0.151898	3.4451		19.9552	29.0771
		7.72	0.122626	1.28253	5.05353	0.526385	0.494442	0.069835	3.85714		13.6261	17.4385
	b	10.66	1.73289	1.22437	2.53828	0.151599	0.387294	1.0364	1.94089		7.27134	25.1414
		10.07	1.62068	1.22437	3.00574	0.200074	0.43988	1.02535	1.39664		9.07601	16.3117
		9.52	1.73289	1.42861	2.37827	0.149529	0.582187	1.35034	1.03016		6.07601	17.7812
F. culmorum 16/84/2	a	3.42	0.023	0.157012	3.45624	0.471187	0.00288218	0.159094	0.0167916		11.8055	58.851
		4.91179	0.033	0.0649944	4.26272	0.22716	0.00094986	0.0394959	0.0511644		16.6472	40.6613
		3.51	0.134	0.0746272	4.45818	0.25921	0.00132125	0.0602008	0.0280279		15.7281	37.8733
	b	9.3	0.018	0.0597053	0.770187	0.252152	0.00148768	2.05727	0.067486		24.5334	15.5797
		4.89	0.031	0.0074779	0.858544	0.292413	0.00166448	3.24434	0.218409		20.3737	6.6489
		10.76	0.01	0.00383336	0.814591	0.332925	0.0012373	3.21257	0.128815		31.4922	7.6489
F. culmorum CBS 597.96	a	2.52	0.5	1.21387	8.24425	3.51923	0.00765394	0.247437	0.0226143		31.9733	12.227
		2.52	0.558	0.641519	4.07839	2.14877	0.00234012	0.180237	0.023656		37.1018	30.8313
		2.18	0.172	0.577378	6.01693	1.54793	0.00193444	0.181265	0.0154469		36.2498	10.8068
	b	4.06	0.37	0.584326	4.55488	0.889219	0.23581	0.27355	0.00107904		24.4635	18.6746
		2.32	0.796	0.132241	3.40081	1.90501	0.889104	0.163385	0.00107904		22.8177	9.71553
		2.67	0.37	0.0817014	3.07676	1.54802	0.283346	0.309711	0.00107904		21.2046	39.4555
F. avenaceum 17/4 RO	a	8.25	0.036	0.70456	0.158171	0.455808	0.082609	0.0575993	0.0480205		20.463	7.75628
		5.27	0.036	0.528679	0.0784968	0.102066	0.0254627	0.018363	0.00944818		36.2455	37.9957
		8.41	0.009	0.519638	0.0473172	0.102622	0.0299331	0.388344	0.01344		44.0571	9.59341
	b	4.27	0.055	0.357478	0.0414001	0.0378923	0.00804356	0.195623	0.235501		8.58822	14.73
		6.46	0.029	0.132831	0.0569446	0.0327479	0.0113902	0.224484	0.161567		15.3374	11.4061
		8.96194	0.03	0.22063	0.0390465	0.0459647	0.00757454	0.224484	0.185247		5.38271	15.5033
F. avenaceum 16/8912	a	9.12	0	0.201511	0.00187248	0.000647503	0.000463125	0.0883841	0.131582		13.6107	15.59
		6.63	0	0.086575	0.000253978	0.000277261	5.94553e-06	0.0768878	0.152496		28.9032	51.632
		9.58	0.014	0.0726609	0.000457054	0.000277261	5.94553e-06	0.0768878	0.0368006		20.0677	12.9761
	b	7.71	0.003	0.126504	0.000818049	0.000277261	5.94553e-06	0.529958	0.191061		7.34501	13.9372
		11	0	0.0164139	0.000308989	0.000277261	5.94553e-06	1.21222	0.0741581		5.61066	22.7514
		6.28	0.001	0.0281529	0.000494027	0.000277261	5.94553e-06	0.382826	0.0795225		3.61066	21.5163
F. equiseti S22020 KK	a	4.23	0.015	1.34063	0.852482	0.0342878	1.15486	0.524391	3.23268		12.4756	3.09497
		3.63033	0.013	1.12038	0.510798	0.018023	0.793934	0.317571	3.23268		13.7668	4.48886
		3.49	0.002	1.0071	0.547228	0.0220821	0.646951	0.360003	3.23268		12.2125	3.30561
	b	3.22	1.2362	0.765204	0.567807	0.107899	0.22918	0.445649	1.84638		8.79492	0.938072
		3.77	1.58127	0.233303	0.770172	0.100911	0.254186	0.522641	1.84638		9.18283	3.01007
		6.7516	1.72418	0.0711123	0.57015	0.111632	0.229209	0.524391	0.461033		9.25879	3.55802
F. langsethiae 06/301	a	4.23	0.012	0.131415	1.80772	0.00209229	1.35924	0.0167418	0.511		10.5686	14.7858
		2.94	0.002	0.00581005	1.03884	0.000277261	0.355672	0.0115249	1.85432		12.5686	13.282
		4.55	0	0.0054124	1.40308	0.000277261	0.570843	0.0115249	2.27379		4.99089	11.0486
	b	2.3039	0.265	6.36218e-05	1.17235	0.141616	0.37264	0.0183428	3.23173		30.744	5.13819
		8.5	6.36218e-05	6.36218e-05	0.915167	0.124273	0.37264	0.0373456	0.726		39.7555	9.67009
		3.04	6.36218e-05	6.36218e-05	0.776848	0.136608	0.545221	0.0652037	1.998		30.744	6.79956
F. sporotrichioides CBS 412.86	a	2.91	0.001	0.00453379	0.00288216	0.000340237	0.00119454	0.0802639	0.365707		13.4615	11.6098
		2	0	0.00420158	0.0011858	0.000340237	0.000340237	0.0368748	0.588259		15.7679	12.6504
		2.52	0.002	0.000737472	0.00109153	0.000340237	0.000378662	0.120759	0.197469		15.0763	16.4967
	b	2.52	0.002	0.000184823	0.00170425	0.000340237	0.000132705	0.331842	1.57096		7.77001	6.36116
		2.13	0.002	0.000184823	0.00137206	0.000340237	0.000217901	0.140031	2.422		9.40663	6.4966
		2.11	0.001	0.000184823	0.00148003	0.000340237	1.49759e-05	0.282597	1.72		13.0428	7.44257
F. oxysporum Ar 2016-1	a	12.7	0.003	0.03461	1.18037	0.0567403	0.139192	0.000340237	0.012372		22.4866	32.778
		11.87	0.002	0.0369623	0.811102	0.0150737	0.0771928	0.000340237	0.00271426		17.7517	31.9715
		10.09	0.002	0.024304	0.709489	0.0125235	0.0827378	0.000340237	0.00439687		25.8458	26.2956
	b	31.7602	0.003	0.0230821	0.155196	0.0780416	6.45238e-06	0.000340237	0.00439687		13.6687	30.3483
		36.3243	0.002	0.00707728	0.214477	0.000158376	5.36576e-05	0.000340237	0.00439687		12.4373	28.2956
		28.1299	0.001	0.00346804	0.135164	0.000719521	2.62901e-05	0.000340237	0.0361974		11.0447	31.3483
