# Supplementary material for: Measurement of the effectiveness of Clonostachys rosea in reducing Fusarium biomass on wheat straw
Source: J Appl Genet. 2024 Sep 14;65(4):937–47. doi: 10.1007/s13353-024-00906-8 (PMC11561075; doi:10.1007/s13353-024-00906-8)
Supplement: Supplementary file 4 — Supplementary file4 (XLSX 17 KB) [file 13353_2024_906_MOESM4_ESM.xlsx]

## Sheet: Sheet1
Supplementary file 4. Reduction (%) of Fusarium quantity on wheat straw (a) and rice grain (b) in dual-cultures with C. rosea strains
(a)		Clonostachys strains								(b)	Clonostachys strains
Fusarium strains		J1446	FeC98	Rjp-31	016	Rbk79	Ant1	L99			J1446	FeC98	Rjp-31	016	Rbk79	Ant1	L99		Fusarium strains
F. graminearum 1001t	Mean	92.5138	85.4815	81.9919	82.6954	90.2934	57.2222	71.127			96.4841	50.0762	8.85406	94.1754	78.4371	53.257	-0.533208	Mean	F. graminearum 1001t
	Median	94.6089	90.257	90.9514	88.0697	95.9806	75.3264	80.334			96.7921	58.0674	11.0682	95.894	77.8144	73.5013	0.480812	Median
F. graminearum CBS 128539	Mean	99.3429	88.371	97.346	82.1517	96.0366	99.2919	96.2497			93.4507	95.3371	58.4636	99.9919	87.4134	99.8053	97.5047	Mean	F. graminearum CBS 128539
	Median	99.2733	90.3336	97.2654	81.6596	96.7259	99.9442	96.0714			96.5471	96.3132	64.477	99.9933	87.7281	99.7975	98.1948	Median
F. graminearum S 18/4	Mean	97.1015	99.1311	95.5838	82.2956	95.1712	99.1083	75.0793			96.0781	92.4593	75.694	84.5428	77.0707	81.134	72.6342	Mean	F. graminearum S 18/4
	Median	98.3626	99.191	95.8813	79.888	95.7201	99.5151	76.6693			96.5615	94.2059	77.7286	90.1363	80.238	84.5136	79.768	Median
F. culmorum 0302	Mean	85.5211	99.4611	98.6422	92.568	96.5377	98.5598	64.4235			90.4088	77.5165	28.3185	91.8542	91.5964	93.0976	58.0356	Mean	F. culmorum 0302
	Median	97.781	99.4513	99.0215	94.0458	97.095	99.026	78.4662			90.3857	84.1903	52.3456	95.5974	93.7399	93.4127	65.9149	Median
F. culmorum 16/84/2	Mean	97.0049	96.9716	96.8632	97.4909	97.175	93.1604	97.8906			98.9863	98.5215	41.9553	93.7379	99.9662	79.0841	98.5466	Mean	F. culmorum 16/84/2
	Median	97.4153	97.4331	96.4299	97.5546	97.1095	93.1661	98.5406			99.3471	99.0174	47.8286	94.6977	99.9733	86.6134	99.0799	Median
F. culmorum CBS 597.96	Mean	84.0547	88.1622	91.0227	95.6055	90.6628	88.9232	71.1718			82.1408	79.456	-89.835	23.6801	90.7951	91.5557	99.557	Mean	F. culmorum CBS 597.96
	Median	92.9347	91.7126	90.8143	94.958	91.2107	89.6361	70.0205			83.1505	80.0753	-54.2136	23.4407	96.9441	92.2664	99.6225	Median
F. avenaceum 17/4 RO	Mean	87.9375	98.6279	95.5395	95.3198	96.3903	93.7853	88.3248			99.4503	93.7265	98.9573	98.2351	99.6184	97.2958	98.1659	Mean	F. avenaceum 17/4 RO
	Median	95.643	98.3917	97.0937	97.1562	97.8779	94.1376	93.6739			99.5574	92.7247	99.0745	98.9462	99.7279	97.0101	98.6754	Median
F. avenaceum 16/8912	Mean	90.4427	72.1188	92.3135	99.2759	56.8259	57.9	42.9535			99.9665	98.9146	99.9916	99.9959	99.9991	95.5131	98.5757	Mean	F. avenaceum 16/8912
	Median	96.6676	76.3205	92.2881	99.6398	63.3216	66.6491	68.241			99.992	98.9679	99.9937	99.9961	99.9999	96.3722	98.6455	Median
F. equiseti S22020 KK	Mean	94.2327	99.8762	78.2401	84.0205	92.0475	82.8614	66.3883			82.2263	79.5971	83.9315	98.3965	85.8395	88.845	38.1264	Mean	F. equiseti S22020 KK
	Median	97.2869	99.8751	77.2191	83.27	92.8121	80.4593	72.0807			87.0523	73.6896	83.3432	98.768	87.1727	88.6439	33.1181	Median
F. langsethiae 06/301	Mean	95.5365	99.9885	94.9538	99.9908	99.0166	99.9218	99.3095			98.0239	99.4285	67.3144	97.9721	84.1216	99.2631	43.3895	Mean	F. langsethiae 06/301
	Median	94.7132	100	95.8837	99.9999	99.3762	99.9947	99.962			99.9649	99.9391	66.9143	99.2443	85.6399	99.5824	43.4772	Median
F. sporotrichioides CBS 412.86	Mean	99.8032	99.0943	98.5587	99.9029	98.3626	86.9018	40.814			99.9443	99.93	99.9327	99.9854	99.9851	92.9117	48.7697	Mean	F. sporotrichioides CBS 412.86
	Median	99.8162	99.392	99.0541	99.9482	98.6196	99.1497	53.378			99.9366	99.981	99.934	99.9853	99.9874	94.3169	54.1236	Median
F. oxysporum Ar 2016-1	Mean	71.1494	99.9999	95.7253	98.3087	91.3289	99.9957	97.9583			99.9869	99.8451	95.8802	99.8422	99.5722	99.998	99.9469	Mean	F. oxysporum Ar 2016-1
	Median	80.8508	99.9999	97.1611	98.3039	94.3111	99.9958	98.0478			99.9869	99.8432	96.2882	99.8744	99.6748	99.9981	99.9668	Median
Results marked with red are not significant at the 5% significance level
